# Supplementary material for: Bis(4′-hy­droxy­biphenyl-4-carboxyl­ato-κO 1)(1,10-phenanthroline-κ2 N,N′)zinc
Source: Acta Crystallogr Sect E Struct Rep Online. 2011 Apr 13;67(Pt 5):m568. doi: 10.1107/S1600536811012244 (PMC3089091; doi:10.1107/S1600536811012244)
Supplement: Supplementary file 1 [file e-67-0m568-sup1.cif]

##############################################################################
#                                                                            #
# This CIF contains the data in a paper accepted for publication in          #
# Acta Crystallographica Section E. It conforms to the requirements of       #
# Notes for Authors for Acta Crystallographica Section E, and has been       #
# peer reviewed under the auspices of the IUCr Commission on Journals.       #
#                                                                            #
# Full details of the Crystallographic Information File format               #
# are given in the paper "The Crystallographic Information File (CIF):       #
# a New Standard Archive File for Crystallography" by S. R. Hall, F. H.      #
# Allen and I. D. Brown [Acta Cryst. (1991), A47, 655-685].                  #
#                                                                            #
# The current version of the core CIF dictionary is obtainable from          #
# ftp://ftp.iucr.org/pub/cif_core.dic.                                       #
#                                                                            #
# Software is freely available for graphical display of the structure(s)     #
# in this CIF. For information consult the CIF software page                 #
# http://www.iucr.org/resources/cif/software.                                #
#                                                                            #
# This file may be used for bona fide research purposes within the           #
# scientific community so long as proper attribution is given to the journal # 
# article from which it was obtained.                                        #
#                                                                            #
##############################################################################
data_I
_audit_creation_method     SHELXL-97
_chemical_name_systematic
;
Bis(4'-hydroxybiphenyl-4-carboxylato-\k<i>O</i>^1^)(1,10-phenanthroline-
\k^2^<i>N</i>,<i>N</i>')zinc
;
_chemical_name_common     ?
_chemical_formula_moiety     'C38 H26 N2 O6 Zn'
_chemical_formula_sum     'C38 H26 N2 O6 Zn'
_chemical_formula_iupac     '[Zn (C13 H9 O3)2 (C12 H8 N2)]'
_chemical_formula_weight     671.98
_chemical_melting_point     ?
_symmetry_cell_setting     monoclinic
_symmetry_space_group_name_H-M     'C 2/c'
_symmetry_space_group_name_Hall     '-C 2yc'
loop_
    _symmetry_equiv_pos_as_xyz
    'x, y, z'
    '-x, y, -z+1/2'
    'x+1/2, y+1/2, z'
    '-x+1/2, y+1/2, -z+1/2'
    '-x, -y, -z'
    'x, -y, z-1/2'
    '-x+1/2, -y+1/2, -z'
    'x+1/2, -y+1/2, z-1/2'
_cell_length_a     15.378(8)
_cell_length_b     10.616(5)
_cell_length_c     17.816(9)
_cell_angle_alpha     90.00
_cell_angle_beta     90.702(9)
_cell_angle_gamma     90.00
_cell_volume     2908(2)
_cell_formula_units_Z     4
_cell_measurement_reflns_used     2606
_cell_measurement_theta_min     2.29
_cell_measurement_theta_max     25.20
_cell_measurement_temperature     298(2)
_exptl_crystal_description     block
_exptl_crystal_colour     colourless
_exptl_crystal_size_max     0.30
_exptl_crystal_size_mid     0.27
_exptl_crystal_size_min     0.21
_exptl_crystal_density_diffrn     1.535
_exptl_crystal_density_meas     ?
_exptl_crystal_density_method     'not measured'
_exptl_crystal_F_000     1384
_exptl_absorpt_coefficient_mu     0.900
_exptl_absorpt_correction_type     multi-scan
_exptl_absorpt_process_details     '(SADABS; Bruker, 2008)'
_exptl_absorpt_correction_T_min     0.7739
_exptl_absorpt_correction_T_max     0.8334
_exptl_special_details
;
;
_diffrn_ambient_temperature     298(2)
_diffrn_radiation_type     MoK\a
_diffrn_radiation_wavelength     0.71073
_diffrn_radiation_source     'fine-focus sealed tube'
_diffrn_radiation_monochromator     graphite
_diffrn_measurement_device_type     'Bruker APEXII area-detector'
_diffrn_measurement_method     '\f and \w'
_diffrn_detector_area_resol_mean     ?
_diffrn_reflns_number     10508
_diffrn_reflns_av_R_equivalents     0.0273
_diffrn_reflns_av_sigmaI/netI     0.0245
_diffrn_reflns_theta_min     2.29
_diffrn_reflns_theta_max     25.20
_diffrn_reflns_theta_full     25.20
_diffrn_measured_fraction_theta_max     0.994
_diffrn_measured_fraction_theta_full     0.994
_diffrn_reflns_limit_h_min     -18
_diffrn_reflns_limit_h_max     18
_diffrn_reflns_limit_k_min     0
_diffrn_reflns_limit_k_max     12
_diffrn_reflns_limit_l_min     0
_diffrn_reflns_limit_l_max     21
_diffrn_standards_number     0
_diffrn_standards_interval_count     0
_diffrn_standards_interval_time     0
_diffrn_standards_decay_%     ?
_refine_special_details
;
 Refinement of F^2^ against ALL reflections.  The weighted R-factor wR and
 goodness of fit S are based on F^2^, conventional R-factors R are based
 on F, with F set to zero for negative F^2^. The threshold expression of
 F^2^ > 2sigma(F^2^) is used only for calculating R-factors(gt) etc. and is
 not relevant to the choice of reflections for refinement.  R-factors based
 on F^2^ are statistically about twice as large as those based on F, and R-
 factors based on ALL data will be even larger.
;
_reflns_number_total     2605
_reflns_number_gt     2273
_reflns_threshold_expression     I>2\s(I)
_refine_ls_structure_factor_coef     Fsqd
_refine_ls_matrix_type     full
_refine_ls_R_factor_all     0.0361
_refine_ls_R_factor_gt     0.0296
_refine_ls_wR_factor_gt     0.0879
_refine_ls_wR_factor_ref     0.0924
_refine_ls_goodness_of_fit_ref     1.060
_refine_ls_restrained_S_all     1.060
_refine_ls_number_reflns     2605
_refine_ls_number_parameters     214
_refine_ls_number_restraints     0
_refine_ls_hydrogen_treatment     constr
_refine_ls_weighting_scheme     calc
_refine_ls_weighting_details
         'calc w=1/[\s^2^(Fo^2^)+(0.0557P)^2^+1.3191P] where P=(Fo^2^+2Fc^2^)/3'
_atom_sites_solution_hydrogens     geom
_atom_sites_solution_primary     direct
_atom_sites_solution_secondary     difmap
_refine_ls_shift/su_max     0.001
_refine_ls_shift/su_mean     0.000
_refine_diff_density_max     0.255
_refine_diff_density_min     -0.321
_refine_ls_extinction_method     none
_refine_ls_extinction_coef     ?
loop_
    _atom_type_symbol
    _atom_type_description
    _atom_type_scat_dispersion_real
    _atom_type_scat_dispersion_imag
    _atom_type_scat_source
    'C' 'C' 0.0033 0.0016
                         'International Tables Vol C Tables 4.2.6.8 and 6.1.1.4'
    'H' 'H' 0.0000 0.0000
                         'International Tables Vol C Tables 4.2.6.8 and 6.1.1.4'
    'N' 'N' 0.0061 0.0033
                         'International Tables Vol C Tables 4.2.6.8 and 6.1.1.4'
    'O' 'O' 0.0106 0.0060
                         'International Tables Vol C Tables 4.2.6.8 and 6.1.1.4'
    'Zn' 'Zn' 0.2839 1.4301
                         'International Tables Vol C Tables 4.2.6.8 and 6.1.1.4'
_computing_data_collection     'APEX2 (Bruker, 2008)'
_computing_cell_refinement     'SAINT (Bruker, 2008)'
_computing_data_reduction     'SAINT (Bruker, 2008)'
_computing_structure_solution     'SHELXS97 (Sheldrick, 2008)'
_computing_structure_refinement     'SHELXL97 (Sheldrick, 2008)'
_computing_molecular_graphics
;
ORTEPIII (Burnett & Johnson, 1996), ORTEP-3 for Windows (Farrugia,
1997) and
PLATON (Spek, 2009)
;
_computing_publication_material     'SHELXL97 (Sheldrick, 2008)'
loop_
    _atom_site_type_symbol
    _atom_site_label
    _atom_site_fract_x
    _atom_site_fract_y
    _atom_site_fract_z
    _atom_site_U_iso_or_equiv
    _atom_site_adp_type
    _atom_site_calc_flag
    _atom_site_refinement_flags
    _atom_site_occupancy
    _atom_site_symmetry_multiplicity
    _atom_site_disorder_assembly
    _atom_site_disorder_group
    Zn Zn1 0.5000 0.35249(3) 0.2500 0.04222(15) Uani d S 1 2 . .
    O O1 0.50786(11) 0.45044(15) 0.16187(8) 0.0515(4) Uani d . 1 1 . .
    O O2 0.61479(12) 0.59120(16) 0.16290(10) 0.0650(5) Uani d . 1 1 . .
    O O3 0.20326(10) 1.04044(13) -0.23778(9) 0.0462(4) Uani d . 1 1 . .
    H H3A 0.1793 0.9948 -0.2689 0.069 Uiso calc R 1 1 . .
    N N1 0.56738(11) 0.20478(17) 0.29840(9) 0.0419(4) Uani d . 1 1 . .
    C C1 0.49614(12) 0.62166(18) 0.07931(10) 0.0338(4) Uani d . 1 1 . .
    C C2 0.53096(13) 0.73018(19) 0.04826(12) 0.0396(5) Uani d . 1 1 . .
    H H2 0.5858 0.7577 0.0637 0.047 Uiso calc R 1 1 . .
    C C3 0.48521(12) 0.79735(19) -0.00498(11) 0.0380(4) Uani d . 1 1 . .
    H H3 0.5096 0.8700 -0.0249 0.046 Uiso calc R 1 1 . .
    C C4 0.40291(12) 0.75884(18) -0.02979(10) 0.0313(4) Uani d . 1 1 . .
    C C5 0.36906(12) 0.64957(18) 0.00116(12) 0.0373(5) Uani d . 1 1 . .
    H H5 0.3145 0.6214 -0.0145 0.045 Uiso calc R 1 1 . .
    C C6 0.41457(13) 0.58227(19) 0.05454(11) 0.0382(5) Uani d . 1 1 . .
    H H6 0.3904 0.5094 0.0744 0.046 Uiso calc R 1 1 . .
    C C7 0.35300(12) 0.83181(18) -0.08651(10) 0.0317(4) Uani d . 1 1 . .
    C C8 0.35415(13) 0.96324(18) -0.08772(11) 0.0392(5) Uani d . 1 1 . .
    H H8 0.3889 1.0062 -0.0531 0.047 Uiso calc R 1 1 . .
    C C9 0.30532(13) 1.03091(19) -0.13874(12) 0.0406(5) Uani d . 1 1 . .
    H H9 0.3080 1.1184 -0.1387 0.049 Uiso calc R 1 1 . .
    C C10 0.25204(12) 0.96926(18) -0.19028(11) 0.0346(4) Uani d . 1 1 . .
    C C11 0.25167(12) 0.83874(18) -0.19150(11) 0.0349(4) Uani d . 1 1 . .
    H H11 0.2178 0.7961 -0.2269 0.042 Uiso calc R 1 1 . .
    C C12 0.30139(12) 0.77208(18) -0.14041(10) 0.0340(4) Uani d . 1 1 . .
    H H12 0.3004 0.6845 -0.1420 0.041 Uiso calc R 1 1 . .
    C C13 0.54446(14) 0.55089(19) 0.13953(11) 0.0388(5) Uani d . 1 1 . .
    C C14 0.53520(14) 0.09192(19) 0.27718(12) 0.0423(5) Uani d . 1 1 . .
    C C15 0.56745(16) -0.0227(2) 0.30488(15) 0.0569(7) Uani d . 1 1 . .
    C C16 0.63435(18) -0.0157(3) 0.35882(16) 0.0687(8) Uani d . 1 1 . .
    H H16 0.6568 -0.0889 0.3801 0.082 Uiso calc R 1 1 . .
    C C17 0.66621(18) 0.0979(3) 0.37981(15) 0.0672(8) Uani d . 1 1 . .
    H H17 0.7113 0.1027 0.4149 0.081 Uiso calc R 1 1 . .
    C C18 0.63158(15) 0.2074(3) 0.34886(13) 0.0533(6) Uani d . 1 1 . .
    H H18 0.6541 0.2848 0.3640 0.064 Uiso calc R 1 1 . .
    C C19 0.53160(19) -0.1375(2) 0.27629(18) 0.0741(9) Uani d . 1 1 . .
    H H19 0.5525 -0.2139 0.2945 0.089 Uiso calc R 1 1 . .
loop_
    _atom_site_aniso_label
    _atom_site_aniso_U_11
    _atom_site_aniso_U_22
    _atom_site_aniso_U_33
    _atom_site_aniso_U_12
    _atom_site_aniso_U_13
    _atom_site_aniso_U_23
    Zn1 0.0656(3) 0.0293(2) 0.0316(2) 0.000 -0.00514(15) 0.000
    O1 0.0671(10) 0.0459(9) 0.0411(9) -0.0079(8) -0.0141(7) 0.0139(7)
    O2 0.0700(11) 0.0529(10) 0.0711(12) -0.0120(8) -0.0427(9) 0.0165(9)
    O3 0.0560(9) 0.0363(8) 0.0458(9) 0.0032(7) -0.0224(7) 0.0020(6)
    N1 0.0476(10) 0.0396(10) 0.0387(9) 0.0014(8) 0.0050(8) 0.0047(8)
    C1 0.0414(10) 0.0318(9) 0.0279(10) -0.0009(8) -0.0060(8) -0.0014(8)
    C2 0.0381(10) 0.0369(11) 0.0433(11) -0.0089(8) -0.0153(9) 0.0021(9)
    C3 0.0393(10) 0.0346(10) 0.0399(11) -0.0099(8) -0.0079(8) 0.0053(9)
    C4 0.0334(9) 0.0331(10) 0.0274(9) -0.0019(7) -0.0027(7) -0.0017(8)
    C5 0.0332(10) 0.0401(11) 0.0384(11) -0.0093(8) -0.0070(8) 0.0037(8)
    C6 0.0417(10) 0.0358(11) 0.0369(11) -0.0094(8) -0.0014(8) 0.0051(9)
    C7 0.0322(9) 0.0335(10) 0.0293(9) -0.0039(7) -0.0030(7) 0.0007(8)
    C8 0.0450(11) 0.0328(10) 0.0395(11) -0.0068(8) -0.0151(9) -0.0028(8)
    C9 0.0472(11) 0.0278(10) 0.0464(12) -0.0025(8) -0.0127(9) -0.0008(8)
    C10 0.0353(9) 0.0362(10) 0.0321(10) 0.0009(8) -0.0045(8) 0.0013(8)
    C11 0.0372(10) 0.0350(10) 0.0323(10) -0.0047(8) -0.0088(8) -0.0038(8)
    C12 0.0381(10) 0.0283(10) 0.0355(10) -0.0047(8) -0.0043(8) -0.0016(8)
    C13 0.0508(12) 0.0327(10) 0.0328(10) 0.0023(9) -0.0095(9) -0.0013(8)
    C14 0.0490(12) 0.0332(11) 0.0453(12) 0.0032(9) 0.0177(9) 0.0044(9)
    C15 0.0637(15) 0.0422(13) 0.0657(16) 0.0161(11) 0.0328(13) 0.0134(11)
    C16 0.0699(17) 0.0684(18) 0.0684(18) 0.0340(15) 0.0241(14) 0.0281(15)
    C17 0.0565(15) 0.090(2) 0.0555(16) 0.0228(15) 0.0038(12) 0.0197(15)
    C18 0.0527(13) 0.0625(15) 0.0448(13) 0.0041(11) 0.0010(10) 0.0089(11)
    C19 0.088(2) 0.0331(12) 0.103(3) 0.0104(11) 0.0473(17) 0.0107(13)
_geom_special_details
;
 All esds (except the esd in the dihedral angle between two l.s. planes)
 are estimated using the full covariance matrix.  The cell esds are taken
 into account individually in the estimation of esds in distances, angles
 and torsion angles; correlations between esds in cell parameters are only
 used when they are defined by crystal symmetry.  An approximate (isotropic)
 treatment of cell esds is used for estimating esds involving l.s. planes.
;
loop_
    _geom_bond_atom_site_label_1
    _geom_bond_atom_site_label_2
    _geom_bond_site_symmetry_2
    _geom_bond_distance
    _geom_bond_publ_flag
    Zn1 O1 2_655 1.8884(16) ?
    Zn1 O1 . 1.8884(16) ?
    Zn1 N1 2_655 2.0626(19) ?
    Zn1 N1 . 2.0626(19) ?
    O1 C13 . 1.272(3) ?
    O2 C13 . 1.231(3) ?
    O3 C10 . 1.354(2) ?
    O3 H3A . 0.8200 ?
    N1 C18 . 1.327(3) ?
    N1 C14 . 1.349(3) ?
    C1 C2 . 1.388(3) ?
    C1 C6 . 1.389(3) ?
    C1 C13 . 1.499(3) ?
    C2 C3 . 1.374(3) ?
    C2 H2 . 0.9300 ?
    C3 C4 . 1.397(3) ?
    C3 H3 . 0.9300 ?
    C4 C5 . 1.388(3) ?
    C4 C7 . 1.480(3) ?
    C5 C6 . 1.374(3) ?
    C5 H5 . 0.9300 ?
    C6 H6 . 0.9300 ?
    C7 C12 . 1.391(2) ?
    C7 C8 . 1.396(3) ?
    C8 C9 . 1.375(3) ?
    C8 H8 . 0.9300 ?
    C9 C10 . 1.387(3) ?
    C9 H9 . 0.9300 ?
    C10 C11 . 1.386(3) ?
    C11 C12 . 1.377(3) ?
    C11 H11 . 0.9300 ?
    C12 H12 . 0.9300 ?
    C14 C15 . 1.401(3) ?
    C14 C14 2_655 1.444(5) ?
    C15 C16 . 1.401(4) ?
    C15 C19 . 1.429(4) ?
    C16 C17 . 1.352(4) ?
    C16 H16 . 0.9300 ?
    C17 C18 . 1.390(4) ?
    C17 H17 . 0.9300 ?
    C18 H18 . 0.9300 ?
    C19 C19 2_655 1.342(7) ?
    C19 H19 . 0.9300 ?
loop_
    _geom_angle_atom_site_label_1
    _geom_angle_atom_site_label_2
    _geom_angle_atom_site_label_3
    _geom_angle_site_symmetry_1
    _geom_angle_site_symmetry_3
    _geom_angle
    _geom_angle_publ_flag
    O1 Zn1 O1 2_655 . 113.17(11) ?
    O1 Zn1 N1 2_655 2_655 136.83(7) ?
    O1 Zn1 N1 . 2_655 96.20(7) ?
    O1 Zn1 N1 2_655 . 96.20(7) ?
    O1 Zn1 N1 . . 136.83(7) ?
    N1 Zn1 N1 2_655 . 81.03(10) ?
    C13 O1 Zn1 . . 139.02(14) ?
    C10 O3 H3A . . 109.5 ?
    C18 N1 C14 . . 118.4(2) ?
    C18 N1 Zn1 . . 129.27(17) ?
    C14 N1 Zn1 . . 112.17(14) ?
    C2 C1 C6 . . 118.32(17) ?
    C2 C1 C13 . . 120.73(17) ?
    C6 C1 C13 . . 120.93(18) ?
    C3 C2 C1 . . 120.62(17) ?
    C3 C2 H2 . . 119.7 ?
    C1 C2 H2 . . 119.7 ?
    C2 C3 C4 . . 121.40(19) ?
    C2 C3 H3 . . 119.3 ?
    C4 C3 H3 . . 119.3 ?
    C5 C4 C3 . . 117.49(17) ?
    C5 C4 C7 . . 120.96(16) ?
    C3 C4 C7 . . 121.54(17) ?
    C6 C5 C4 . . 121.26(17) ?
    C6 C5 H5 . . 119.4 ?
    C4 C5 H5 . . 119.4 ?
    C5 C6 C1 . . 120.90(18) ?
    C5 C6 H6 . . 119.5 ?
    C1 C6 H6 . . 119.5 ?
    C12 C7 C8 . . 116.89(17) ?
    C12 C7 C4 . . 121.29(17) ?
    C8 C7 C4 . . 121.81(17) ?
    C9 C8 C7 . . 121.72(18) ?
    C9 C8 H8 . . 119.1 ?
    C7 C8 H8 . . 119.1 ?
    C8 C9 C10 . . 120.30(19) ?
    C8 C9 H9 . . 119.8 ?
    C10 C9 H9 . . 119.8 ?
    O3 C10 C11 . . 123.09(17) ?
    O3 C10 C9 . . 117.94(18) ?
    C11 C10 C9 . . 118.97(18) ?
    C12 C11 C10 . . 120.08(17) ?
    C12 C11 H11 . . 120.0 ?
    C10 C11 H11 . . 120.0 ?
    C11 C12 C7 . . 121.96(18) ?
    C11 C12 H12 . . 119.0 ?
    C7 C12 H12 . . 119.0 ?
    O2 C13 O1 . . 125.17(18) ?
    O2 C13 C1 . . 119.56(18) ?
    O1 C13 C1 . . 115.27(17) ?
    N1 C14 C15 . . 123.1(2) ?
    N1 C14 C14 . 2_655 117.24(12) ?
    C15 C14 C14 . 2_655 119.70(15) ?
    C16 C15 C14 . . 116.7(2) ?
    C16 C15 C19 . . 124.5(2) ?
    C14 C15 C19 . . 118.8(3) ?
    C17 C16 C15 . . 119.8(2) ?
    C17 C16 H16 . . 120.1 ?
    C15 C16 H16 . . 120.1 ?
    C16 C17 C18 . . 120.0(3) ?
    C16 C17 H17 . . 120.0 ?
    C18 C17 H17 . . 120.0 ?
    N1 C18 C17 . . 122.0(3) ?
    N1 C18 H18 . . 119.0 ?
    C17 C18 H18 . . 119.0 ?
    C19 C19 C15 2_655 . 121.45(16) ?
    C19 C19 H19 2_655 . 119.3 ?
    C15 C19 H19 . . 119.3 ?
loop_
    _geom_torsion_atom_site_label_1
    _geom_torsion_atom_site_label_2
    _geom_torsion_atom_site_label_3
    _geom_torsion_atom_site_label_4
    _geom_torsion_site_symmetry_1
    _geom_torsion_site_symmetry_2
    _geom_torsion_site_symmetry_3
    _geom_torsion_site_symmetry_4
    _geom_torsion
    _geom_torsion_publ_flag
    O1 Zn1 O1 C13 2_655 . . . 39.5(2) ?
    N1 Zn1 O1 C13 2_655 . . . -172.9(2) ?
    N1 Zn1 O1 C13 . . . . -89.4(3) ?
    O1 Zn1 N1 C18 2_655 . . . -40.1(2) ?
    O1 Zn1 N1 C18 . . . . 93.8(2) ?
    N1 Zn1 N1 C18 2_655 . . . -176.7(2) ?
    O1 Zn1 N1 C14 2_655 . . . 135.31(14) ?
    O1 Zn1 N1 C14 . . . . -90.72(16) ?
    N1 Zn1 N1 C14 2_655 . . . -1.20(10) ?
    C6 C1 C2 C3 . . . . 0.7(3) ?
    C13 C1 C2 C3 . . . . -177.7(2) ?
    C1 C2 C3 C4 . . . . -0.3(3) ?
    C2 C3 C4 C5 . . . . -0.3(3) ?
    C2 C3 C4 C7 . . . . 179.28(19) ?
    C3 C4 C5 C6 . . . . 0.4(3) ?
    C7 C4 C5 C6 . . . . -179.15(19) ?
    C4 C5 C6 C1 . . . . 0.0(3) ?
    C2 C1 C6 C5 . . . . -0.6(3) ?
    C13 C1 C6 C5 . . . . 177.78(19) ?
    C5 C4 C7 C12 . . . . -36.7(3) ?
    C3 C4 C7 C12 . . . . 143.7(2) ?
    C5 C4 C7 C8 . . . . 142.1(2) ?
    C3 C4 C7 C8 . . . . -37.4(3) ?
    C12 C7 C8 C9 . . . . 1.3(3) ?
    C4 C7 C8 C9 . . . . -177.63(19) ?
    C7 C8 C9 C10 . . . . 0.9(3) ?
    C8 C9 C10 O3 . . . . 178.0(2) ?
    C8 C9 C10 C11 . . . . -2.7(3) ?
    O3 C10 C11 C12 . . . . -178.50(18) ?
    C9 C10 C11 C12 . . . . 2.2(3) ?
    C10 C11 C12 C7 . . . . 0.0(3) ?
    C8 C7 C12 C11 . . . . -1.7(3) ?
    C4 C7 C12 C11 . . . . 177.16(18) ?
    Zn1 O1 C13 O2 . . . . 31.0(4) ?
    Zn1 O1 C13 C1 . . . . -149.79(17) ?
    C2 C1 C13 O2 . . . . 1.7(3) ?
    C6 C1 C13 O2 . . . . -176.6(2) ?
    C2 C1 C13 O1 . . . . -177.54(19) ?
    C6 C1 C13 O1 . . . . 4.1(3) ?
    C18 N1 C14 C15 . . . . -1.2(3) ?
    Zn1 N1 C14 C15 . . . . -177.23(17) ?
    C18 N1 C14 C14 . . . 2_655 179.4(2) ?
    Zn1 N1 C14 C14 . . . 2_655 3.4(3) ?
    N1 C14 C15 C16 . . . . 2.1(3) ?
    C14 C14 C15 C16 2_655 . . . -178.5(2) ?
    N1 C14 C15 C19 . . . . -177.1(2) ?
    C14 C14 C15 C19 2_655 . . . 2.2(4) ?
    C14 C15 C16 C17 . . . . -2.0(4) ?
    C19 C15 C16 C17 . . . . 177.2(3) ?
    C15 C16 C17 C18 . . . . 1.1(4) ?
    C14 N1 C18 C17 . . . . 0.2(3) ?
    Zn1 N1 C18 C17 . . . . 175.43(18) ?
    C16 C17 C18 N1 . . . . -0.2(4) ?
    C16 C15 C19 C19 . . . 2_655 -178.9(3) ?
    C14 C15 C19 C19 . . . 2_655 0.2(5) ?
loop_
    _geom_hbond_atom_site_label_D
    _geom_hbond_atom_site_label_H
    _geom_hbond_atom_site_label_A
    _geom_hbond_site_symmetry_A
    _geom_hbond_distance_DH
    _geom_hbond_distance_HA
    _geom_hbond_distance_DA
    _geom_hbond_angle_DHA
    O3 H3A O2 8_465 0.82 1.81 2.622(2) 173
_iucr_refine_instructions_details
;
TITL I         C 2/c        R = 0.03
CELL  0.71073  15.3780  10.6160  17.8160   90.000   90.702   90.000
ZERR     4.00   0.0080   0.0050   0.0090    0.000    0.009    0.000
LATT   7
SYMM  - X,   Y, 1/2 - Z
SFAC  C    H    N    O    ZN
UNIT  152  104  8    24   4
MERG   2
OMIT -2 0 6
EQIV $1 x-1/2, -y+3/2, z-1/2
HTAB O3 O2_$1
FMAP   2
PLAN   20
ACTA
BOND   $H
CONF
L.S.   5
TEMP    25.00
WGHT    0.055700    1.319100
FVAR       1.00496
ZN1   5    0.500000    0.352488    0.250000    10.50000    0.06555    0.02933 =
         0.03163    0.00000   -0.00514    0.00000
O1    4    0.507864    0.450444    0.161870    11.00000    0.06707    0.04595 =
         0.04114    0.01392   -0.01413   -0.00791
O2    4    0.614791    0.591199    0.162898    11.00000    0.07001    0.05287 =
         0.07107    0.01652   -0.04270   -0.01205
O3    4    0.203258    1.040436   -0.237782    11.00000    0.05595    0.03631 =
         0.04582    0.00195   -0.02236    0.00316
AFIX 147
H3    2    0.179299    0.994797   -0.268877    11.00000   -1.50000
AFIX   0
N1    3    0.567382    0.204778    0.298402    11.00000    0.04760    0.03964 =
         0.03870    0.00466    0.00496    0.00143
C1    1    0.496145    0.621665    0.079310    11.00000    0.04141    0.03180 =
         0.02793   -0.00136   -0.00602   -0.00093
C2    1    0.530955    0.730177    0.048261    11.00000    0.03812    0.03686 =
         0.04334    0.00215   -0.01528   -0.00889
AFIX  43
H2    2    0.585760    0.757654    0.063652    11.00000   -1.20000
AFIX   0
C3    1    0.485214    0.797352   -0.004981    11.00000    0.03926    0.03463 =
         0.03994    0.00527   -0.00791   -0.00986
AFIX  43
H3    2    0.509563    0.870019   -0.024931    11.00000   -1.20000
AFIX   0
C4    1    0.402914    0.758839   -0.029791    11.00000    0.03340    0.03305 =
         0.02736   -0.00170   -0.00274   -0.00194
C5    1    0.369061    0.649567    0.001157    11.00000    0.03321    0.04014 =
         0.03836    0.00375   -0.00703   -0.00928
AFIX  43
H5    2    0.314543    0.621378   -0.014541    11.00000   -1.20000
AFIX   0
C6    1    0.414571    0.582270    0.054541    11.00000    0.04172    0.03578 =
         0.03692    0.00512   -0.00137   -0.00935
AFIX  43
H6    2    0.390427    0.509355    0.074357    11.00000   -1.20000
AFIX   0
C7    1    0.352998    0.831809   -0.086511    11.00000    0.03223    0.03350 =
         0.02927    0.00070   -0.00295   -0.00392
C8    1    0.354153    0.963241   -0.087717    11.00000    0.04504    0.03280 =
         0.03945   -0.00284   -0.01512   -0.00677
AFIX  43
H8    2    0.388864    1.006164   -0.053099    11.00000   -1.20000
AFIX   0
C9    1    0.305321    1.030912   -0.138742    11.00000    0.04718    0.02785 =
         0.04638   -0.00083   -0.01265   -0.00247
AFIX  43
H9    2    0.308017    1.118429   -0.138712    11.00000   -1.20000
AFIX   0
C10   1    0.252036    0.969257   -0.190280    11.00000    0.03526    0.03623 =
         0.03208    0.00125   -0.00449    0.00086
C11   1    0.251670    0.838744   -0.191501    11.00000    0.03719    0.03496 =
         0.03230   -0.00376   -0.00879   -0.00472
AFIX  43
H11   2    0.217808    0.796111   -0.226865    11.00000   -1.20000
AFIX   0
C12   1    0.301390    0.772081   -0.140408    11.00000    0.03807    0.02826 =
         0.03551   -0.00155   -0.00433   -0.00466
AFIX  43
H12   2    0.300434    0.684528   -0.141986    11.00000   -1.20000
AFIX   0
C13   1    0.544455    0.550887    0.139532    11.00000    0.05078    0.03269 =
         0.03281   -0.00131   -0.00952    0.00225
C14   1    0.535195    0.091924    0.277185    11.00000    0.04896    0.03319 =
         0.04526    0.00440    0.01770    0.00322
C15   1    0.567448   -0.022657    0.304875    11.00000    0.06367    0.04217 =
         0.06574    0.01339    0.03278    0.01605
C16   1    0.634345   -0.015678    0.358822    11.00000    0.06994    0.06842 =
         0.06837    0.02812    0.02412    0.03396
AFIX  43
H16   2    0.656772   -0.088943    0.380138    11.00000   -1.20000
AFIX   0
C17   1    0.666212    0.097882    0.379806    11.00000    0.05646    0.08965 =
         0.05549    0.01973    0.00379    0.02285
AFIX  43
H17   2    0.711308    0.102707    0.414948    11.00000   -1.20000
AFIX   0
C18   1    0.631580    0.207383    0.348863    11.00000    0.05274    0.06246 =
         0.04480    0.00890    0.00102    0.00406
AFIX  43
H18   2    0.654057    0.284792    0.363963    11.00000   -1.20000
AFIX   0
C19   1    0.531599   -0.137518    0.276292    11.00000    0.08775    0.03308 =
         0.10261    0.01072    0.04730    0.01037
AFIX  43
H19   2    0.552543   -0.213925    0.294548    11.00000   -1.20000
HKLF    4
REM  I         C 2/c        R = 0.03
REM R1 =  0.0296 for   2273 Fo > 4sig(Fo)  and  0.0361 for all   2605 data
REM    214 parameters refined using      0 restraints
END
WGHT      0.0350      2.4237
REM Highest difference peak  0.255,  deepest hole -0.321,  1-sigma level  0.041
Q1    1   0.5000  0.0919  0.2500  10.50000  0.05    0.25
Q2    1   0.4959  0.5151  0.1814  11.00000  0.05    0.21
Q3    1   0.3395  0.8942 -0.0777  11.00000  0.05    0.20
Q4    1   0.4639  0.5989  0.0576  11.00000  0.05    0.20
Q5    1   0.4411  0.7957  0.0008  11.00000  0.05    0.20
Q6    1   0.5233  0.6530  0.0519  11.00000  0.05    0.18
Q7    1   0.2713  0.9109 -0.2043  11.00000  0.05    0.17
Q8    1   0.6166  0.5431  0.1385  11.00000  0.05    0.17
Q9    1   0.5353  0.1582  0.3009  11.00000  0.05    0.17
Q10   1   0.5193  0.4694  0.1458  11.00000  0.05    0.17
Q11   1   0.5724  0.5943  0.1933  11.00000  0.05    0.16
Q12   1   0.5836  0.2097  0.3331  11.00000  0.05    0.16
Q13   1   0.3779  0.7877 -0.0538  11.00000  0.05    0.16
Q14   1   0.3766  0.7272 -0.0013  11.00000  0.05    0.16
Q15   1   0.5002  0.6748  0.0748  11.00000  0.05    0.15
Q16   1   0.5175  0.5839  0.1048  11.00000  0.05    0.15
Q17   1   0.4441  0.6292  0.0874  11.00000  0.05    0.15
Q18   1   0.3256  0.8034 -0.1054  11.00000  0.05    0.15
Q19   1   0.3960  0.6891 -0.0273  11.00000  0.05    0.15
Q20   1   0.4369  0.3908  0.2610  11.00000  0.05    0.14
;
data_global
_journal_date_recd_electronic     2011-03-30
_journal_date_accepted     2011-04-01
_journal_name_full     'Acta Crystallographica, Section E'
_journal_year     2011
_journal_volume     67
_journal_issue      5
_journal_page_first     m568
_journal_page_last     m568
_journal_paper_category     QM
_journal_coeditor_code     DN2671
_publ_contact_author_name     'Wei-Ping Wu'
_publ_contact_author_address
;
School of Chemistry and Pharmaceutical Engineering,
Institute of Functionalized Materials,
Sichuan University of Science and Engineering,
Zigong, Sichuan,  643000, PR China
;
_publ_contact_author_email     'wuweipingzg@126.com'
_publ_contact_author_fax     '86 813-5505882'
_publ_contact_author_phone     '86 813-5505882'
_publ_section_title
;\
Bis(4'-hydroxybiphenyl-4-carboxylato-\k<i>O</i>^1^)(1,10-phenanthroline-\
\k^2^<i>N</i>,<i>N</i>')zinc
;
loop_
    _publ_author_name
    _publ_author_address
    'Wei-Ping Wu'
;
School of Chemistry and Pharmaceutical Engineering,
Institute of Functionalized Materials,
Sichuan University of Science and Engineering,
Zigong, Sichuan 643000
People's Republic of China
;
    'Jun Wang'
;
School of Chemistry and Pharmaceutical Engineering,
Institute of Functionalized Materials,
Sichuan University of Science and Engineering,
Zigong, Sichuan 643000
People's Republic of China
;
    'Lu Lu'
;
School of Chemistry and Pharmaceutical Engineering,
Institute of Functionalized Materials,
Sichuan University of Science and Engineering,
Zigong, Sichuan 643000
People's Republic of China
;
    'Xi-Yang He'
;
School of Chemistry and Pharmaceutical Engineering,
Institute of Functionalized Materials,
Sichuan University of Science and Engineering,
Zigong, Sichuan 643000
People's Republic of China
;
    'Li-Ke Zou'
;
School of Chemistry and Pharmaceutical Engineering,
Institute of Functionalized Materials,
Sichuan University of Science and Engineering,
Zigong, Sichuan 643000
People's Republic of China
;
