# Supplementary material for: Bis(4′-hy­droxy­biphenyl-4-carboxyl­ato-κO 1)(1,10-phenanthroline-κ2 N,N′)zinc
Source: Acta Crystallogr Sect E Struct Rep Online. 2011 Apr 13;67(Pt 5):m568. doi: 10.1107/S1600536811012244 (PMC3089091; doi:10.1107/S1600536811012244)
Supplement: Supplementary file 2 [file e-67-0m568-Isup2.hkl]

#
# h,k,l, Fc-squared, Fo-squared, sigma(Fo-squared) and status flag
#
data_I
_shelx_title ' I         C 2/c        R = 0.03'
_shelx_refln_list_code          4
_shelx_F_calc_maximum      409.09
_exptl_crystal_F_000      1384.00
_reflns_d_resolution_high  0.8347
 
loop_
 _symmetry_equiv_pos_as_xyz
 'x, y, z'
 '-x, y, -z+1/2'
 'x+1/2, y+1/2, z'
 '-x+1/2, y+1/2, -z+1/2'
 '-x, -y, -z'
 'x, -y, z-1/2'
 '-x+1/2, -y+1/2, -z'
 'x+1/2, -y+1/2, z-1/2'
 
_cell_length_a    15.3780
_cell_length_b    10.6160
_cell_length_c    17.8160
_cell_angle_alpha  90.000
_cell_angle_beta   90.702
_cell_angle_gamma  90.000
 
_shelx_F_squared_multiplier     1.000
 
loop_
 _refln_index_h
 _refln_index_k
 _refln_index_l
 _refln_F_squared_calc
 _refln_F_squared_meas
 _refln_F_squared_sigma
 _refln_observed_status
   2   0   0    58606.36    55982.56    913.64 o
   4   0   0    13663.96    13808.78    283.40 o
   6   0   0    21256.04    20776.24    341.80 o
   8   0   0    14803.18    15648.07    357.85 o
  10   0   0     2574.22     2444.81     64.48 o
  12   0   0      631.22      562.93     30.87 o
  14   0   0      971.29      975.36     41.30 o
  16   0   0      880.92      970.69     44.47 o
  18   0   0      465.54      437.59     40.50 o
   1   1   0     3646.16     4016.49     43.54 o
   3   1   0    28225.06    28006.48    297.60 o
   5   1   0     4576.80     4501.24     68.17 o
  13   1   0       44.85       29.11     10.95 o
  15   1   0      260.27      275.19     18.35 o
  17   1   0      231.85      218.55     19.44 o
   0   2   0     5347.58     5637.92     80.57 o
   2   2   0     7307.58     6912.05     75.29 o
   4   2   0      181.50      153.86      5.58 o
   6   2   0        1.79       -2.29      3.08 o
   8   2   0      390.47      404.05     12.89 o
  10   2   0      246.62      301.48     23.85 o
  12   2   0       67.98       75.03     11.93 o
  14   2   0        6.94        1.83     10.95 o
  16   2   0       35.33       23.25     12.83 o
  18   2   0        0.24       28.86     14.87 o
   1   3   0      789.10      712.29     15.24 o
   3   3   0      472.96      414.11      8.90 o
   5   3   0      137.00      119.30      6.47 o
   7   3   0     5939.04     5689.73     65.14 o
   9   3   0     2552.50     2583.64     41.25 o
  11   3   0      744.60      758.54     24.15 o
  13   3   0      528.66      555.16     23.10 o
  15   3   0      443.13      475.95     23.44 o
  17   3   0      229.86      212.16     19.11 o
   0   4   0       19.64       27.75      6.34 o
   2   4   0    11746.47    11273.41    131.75 o
   4   4   0     5043.85     5279.52     65.05 o
   6   4   0     6416.24     6656.96     75.39 o
   8   4   0     6994.29     7061.08     84.15 o
  10   4   0      368.70      323.35     16.73 o
  12   4   0     1141.17     1159.63     31.16 o
  14   4   0       77.23       93.85     14.05 o
  16   4   0      101.90      114.60     16.54 o
   1   5   0    12784.40    14190.68    153.20 o
   3   5   0      744.87      831.61     25.60 o
   5   5   0     2874.50     3089.26     38.74 o
   7   5   0      135.80       67.85      6.67 o
   9   5   0     1264.02     1200.90     21.92 o
  11   5   0      205.47      193.40     21.23 o
  13   5   0      517.64      465.22     22.48 o
  15   5   0      959.58      951.64     32.21 o
   0   6   0     1192.62     1320.93     34.21 o
   2   6   0       79.97      221.99      8.97 o
   4   6   0     2593.23     2337.75     36.77 o
   6   6   0     2098.32     2109.67     35.34 o
   8   6   0     3035.11     3148.43     44.59 o
  10   6   0      321.78      369.63     24.81 o
  12   6   0      503.36      563.79     24.10 o
  14   6   0      859.71      927.78     31.67 o
  16   6   0      720.84      742.06     40.32 o
   1   7   0     2479.14     2531.40     33.88 o
   3   7   0     2026.31     2042.96     39.39 o
   5   7   0     2742.97     2910.58     53.29 o
   7   7   0     2408.79     2442.41     37.95 o
   9   7   0     1773.92     1869.16     33.84 o
  11   7   0      824.50      862.09     32.52 o
  13   7   0      308.99      317.09     23.52 o
  15   7   0      672.83      687.71     39.38 o
   0   8   0      155.27      167.82     20.43 o
   2   8   0      467.64      484.86     19.95 o
   4   8   0      174.33      193.51     11.52 o
   6   8   0      338.76      363.71     14.87 o
   8   8   0      225.07      215.34     12.80 o
  10   8   0      744.26      743.21     30.72 o
  12   8   0      149.55      127.68     19.46 o
  14   8   0       17.04       10.08     17.01 o
   1   9   0     2306.71     2317.69     46.81 o
   3   9   0      373.84      307.03     17.62 o
   5   9   0      882.18      836.68     26.36 o
   7   9   0       28.36       20.94     12.36 o
   9   9   0       98.05      104.25     11.14 o
  11   9   0      134.65      109.69     22.59 o
  13   9   0        0.51      -15.57     19.26 o
   0  10   0     3495.51     3312.92     88.19 o
   2  10   0      424.67      423.53     21.59 o
   4  10   0     2324.94     2288.41     67.99 o
   6  10   0     1109.27     1185.10     36.42 o
   8  10   0      941.07      929.15     36.29 o
  10  10   0      233.47      203.31     36.36 o
   1  11   0     1133.15     1182.95     34.21 o
   3  11   0     1821.48     1797.14     42.11 o
   5  11   0     1462.10     1422.37     42.03 o
   7  11   0      838.94      868.60     65.26 o
   9  11   0       62.86       46.74     46.28 o
   0  12   0      278.63      228.07     32.23 o
   2  12   0       34.21       28.01     14.26 o
   4  12   0      510.37      411.54     26.46 o
   6  12   0      197.33      149.99     19.04 o
 -17   1   1       37.77       26.85     13.48 o
 -15   1   1      143.36      164.13     25.76 o
 -13   1   1      474.34      418.53     19.41 o
 -11   1   1      404.48      352.06     38.01 o
  -9   1   1      760.66      745.48     18.45 o
  -7   1   1     6040.29     6088.18     90.27 o
  -5   1   1    12056.42    12496.24    207.62 o
  -3   1   1      172.82      180.00     13.59 o
  -1   1   1     3058.60     3075.24     36.42 o
   1   1   1    42888.29    41379.50    407.54 o
   3   1   1       53.23       87.32      4.83 o
   5   1   1     4573.62     4378.83     63.51 o
   7   1   1      190.20      133.22      7.58 o
   9   1   1      709.98      576.40     17.21 o
  13   1   1     1560.22     1460.15     35.87 o
  15   1   1     1884.19     1827.78     53.12 o
  17   1   1      254.60      257.42     23.61 o
 -18   2   1       10.61       42.12     14.90 o
 -16   2   1       44.05       53.09     13.83 o
 -14   2   1      987.22     1028.72     29.87 o
 -12   2   1      177.37      162.42     13.78 o
 -10   2   1     9380.40     9246.42    356.66 o
  -8   2   1     1758.59     1653.81     38.77 o
  -6   2   1    12719.76    12200.78    265.86 o
  -4   2   1    21456.15    21840.25    361.89 o
  -2   2   1     8664.93     8936.70    103.71 o
   0   2   1     1936.03     2131.68     24.62 o
   2   2   1    17884.46    17215.37    183.11 o
   4   2   1    13965.36    14063.34    181.19 o
   6   2   1    14337.04    14299.29    158.69 o
   8   2   1       22.70       26.70      6.58 o
  10   2   1     4177.01     4061.00     59.88 o
  12   2   1      523.52      506.20     22.02 o
  14   2   1      964.00      952.61     29.27 o
  16   2   1      169.72      164.01     17.36 o
  18   2   1      457.00      449.91     26.05 o
 -17   3   1      198.01      166.00     18.22 o
 -15   3   1      324.27      311.89     19.54 o
 -13   3   1      539.88      516.41     22.00 o
 -11   3   1      881.44      875.19     26.48 o
  -9   3   1      234.95      268.59     11.98 o
  -7   3   1     3379.69     3473.54     49.81 o
  -5   3   1     9457.64     9857.56    100.15 o
  -3   3   1     1372.69     1430.45     18.70 o
  -1   3   1       12.58        3.16      3.20 o
   1   3   1     1648.36     1755.53     21.94 o
   3   3   1    10451.12    10204.84    119.93 o
   5   3   1    15847.70    15836.00    474.05 o
   7   3   1     1657.36     1651.39     23.35 o
   9   3   1     2002.06     1946.41     30.10 o
  11   3   1       34.60       43.28     11.43 o
  13   3   1      162.35      151.87     14.84 o
  15   3   1        0.90       -5.78     15.98 o
  17   3   1       52.21       43.12     17.85 o
 -16   4   1        0.46        8.24     12.83 o
 -14   4   1      101.77      115.50     15.51 o
 -12   4   1     1529.69     1575.44     36.71 o
 -10   4   1      180.55      191.53     13.35 o
  -8   4   1     2234.08     2429.55     32.55 o
  -6   4   1     4870.01     4993.88     53.34 o
  -4   4   1      122.04      118.16      5.13 o
  -2   4   1     5720.32     5875.96     78.34 o
   0   4   1      680.23      864.97     18.35 o
   2   4   1     7556.05     7457.69     82.35 o
   4   4   1      308.01      247.63     22.47 o
   6   4   1      348.74      384.76     11.57 o
   8   4   1     1605.24     1642.84     26.59 o
  10   4   1       14.16        3.46      7.54 o
  12   4   1       60.67       32.48     11.47 o
  14   4   1     1573.59     1479.60     38.28 o
  16   4   1      342.57      296.76     28.63 o
 -15   5   1      204.13      208.45     18.58 o
 -13   5   1      869.40      943.22     31.25 o
 -11   5   1      104.83      104.52     12.66 o
  -9   5   1      390.36      424.87     23.97 o
  -7   5   1      248.05      237.41      9.21 o
  -5   5   1       53.14       45.85      5.39 o
  -3   5   1     3795.55     3434.43     51.05 o
  -1   5   1     1580.73     1467.23     22.64 o
   1   5   1     4113.77     3885.01     45.94 o
   3   5   1     3882.09     3637.33     43.88 o
   5   5   1       18.80        6.35      3.87 o
   7   5   1     4803.85     4702.60     61.73 o
   9   5   1     2454.78     2437.91     37.27 o
  11   5   1      518.96      524.83     16.58 o
  13   5   1       13.21       18.58     12.26 o
  15   5   1        7.19       15.37     13.75 o
 -16   6   1        0.70       -8.61     16.21 o
 -14   6   1        1.28       -8.79     12.64 o
 -12   6   1       46.89       48.41     13.20 o
 -10   6   1     1624.41     1667.59     37.52 o
  -8   6   1       27.70       12.11      9.20 o
  -6   6   1       21.05       37.14      5.86 o
  -4   6   1      408.90      362.72     11.80 o
  -2   6   1      268.32      146.66      8.99 o
   0   6   1     1510.54     1637.59     25.93 o
   2   6   1     7897.06     8091.50     84.86 o
   4   6   1      828.22      796.05     16.72 o
   6   6   1      181.48      209.51     16.58 o
   8   6   1     2845.66     2958.52     47.70 o
  10   6   1        9.15       13.27      7.70 o
  12   6   1      301.47      268.86     18.46 o
  14   6   1       89.90      106.82     16.13 o
  16   6   1       61.02       49.63     15.61 o
 -15   7   1        0.32        8.53     15.79 o
 -13   7   1      469.92      453.88     27.24 o
 -11   7   1      368.72      358.02     34.91 o
  -9   7   1      181.45      167.30     14.92 o
  -7   7   1      580.43      579.83     14.37 o
  -5   7   1     1100.66     1197.12     25.37 o
  -3   7   1        3.44        2.08      3.82 o
  -1   7   1      148.78      171.05     10.87 o
   1   7   1     2317.25     2412.24     29.72 o
   3   7   1       79.05       58.21      6.39 o
   5   7   1        2.28       -4.57      4.57 o
   7   7   1      944.71      934.99     19.68 o
   9   7   1     6162.68     6152.82     80.68 o
  11   7   1       16.38       -3.86     13.37 o
  13   7   1      308.03      341.55     24.69 o
  15   7   1      202.68      269.63     29.95 o
 -14   8   1      739.91      747.18     35.23 o
 -12   8   1      908.42      894.42     56.82 o
 -10   8   1     1745.33     1903.60     50.21 o
  -8   8   1       68.58       68.10     12.92 o
  -6   8   1     1642.54     1633.56     29.25 o
  -4   8   1     1672.26     1731.20     29.97 o
  -2   8   1     7336.54     7090.75     98.56 o
   0   8   1    14763.99    14260.08    208.38 o
   2   8   1     5011.07     4992.41     81.79 o
   4   8   1      953.23      945.04     29.93 o
   6   8   1     4197.90     4216.83     60.67 o
   8   8   1       67.89       50.50     10.29 o
  10   8   1     5294.40     5605.35     82.72 o
  12   8   1      273.18      302.80     24.54 o
  14   8   1      129.85      156.44     23.62 o
 -13   9   1      543.42      559.33     47.93 o
 -11   9   1     1061.70     1011.70     38.09 o
  -9   9   1      657.85      669.80     30.80 o
  -7   9   1     2426.28     2419.49     46.83 o
  -5   9   1     2161.03     2201.34     44.49 o
  -3   9   1        9.78       13.15     10.76 o
  -1   9   1       48.94       21.35     14.79 o
   1   9   1     1033.87      934.48     27.63 o
   3   9   1      705.70      716.25     25.37 o
   5   9   1      160.71      147.31     14.29 o
   7   9   1      121.24       70.03     14.55 o
   9   9   1     2570.18     2458.15     63.19 o
  11   9   1      344.33      385.12     42.97 o
 -10  10   1        0.60       13.22     24.79 o
  -8  10   1       41.14       53.96     19.76 o
  -6  10   1       85.36       75.06     14.40 o
  -4  10   1      149.51      172.94     25.76 o
  -2  10   1      399.48      401.02     22.19 o
   0  10   1      592.74      640.31     25.16 o
   2  10   1        0.32       -5.18     11.87 o
   4  10   1      200.03      179.02     16.64 o
   6  10   1       18.82       46.01     14.73 o
   8  10   1        1.46      -15.44     16.11 o
  10  10   1        1.71        1.94     17.60 o
  -9  11   1      626.58      747.09     56.20 o
  -7  11   1      653.35      703.40     27.46 o
  -5  11   1      847.90      857.96     32.30 o
  -3  11   1      188.14      203.39     17.15 o
  -1  11   1       86.95       96.32     15.59 o
   1  11   1     1233.22     1150.55     43.89 o
   3  11   1      634.76      619.27     30.54 o
   5  11   1      192.45      204.00     19.91 o
   7  11   1      116.49       99.49     17.01 o
   9  11   1       46.32       27.82     13.38 o
  -6  12   1     1280.36     1325.80     60.82 o
  -4  12   1      655.36      682.16     31.36 o
  -2  12   1     1208.70     1095.60     33.70 o
   0  12   1      565.56      665.16     29.38 o
   2  12   1     1072.17     1077.53     33.74 o
   4  12   1      771.34      754.45     33.30 o
   6  12   1       59.32       47.16     16.77 o
 -18   0   2      506.88      479.33     36.05 o
 -16   0   2      987.89     1007.51     44.83 o
 -14   0   2      285.28      295.13     25.00 o
 -12   0   2      169.13      167.48     23.14 o
 -10   0   2      206.40      327.84     21.29 o
  -8   0   2       64.24       43.19      6.54 o
  -6   0   2      400.45      439.09     33.06 o
  -4   0   2    81526.78    81256.45   2340.46 o
  -2   0   2       55.33       90.91      9.92 o
   0   0   2    52219.46    49568.80   1412.03 o
   2   0   2     2132.66     2398.24     41.67 o
   4   0   2    27309.97    25324.57    406.72 o
   6   0   2     2815.63     2522.09     48.19 o
   8   0   2      118.39       62.44      9.11 o
  10   0   2     3250.60     2880.23     75.05 o
  12   0   2     1888.86     1827.84     57.42 o
  14   0   2        4.30       11.34     16.67 o
  16   0   2     1498.94     1485.39     56.70 o
  18   0   2       34.24       23.67     21.41 o
 -17   1   2      212.83      198.88     18.04 o
 -15   1   2      369.52      372.22     22.43 o
 -13   1   2      526.46      542.64     21.50 o
 -11   1   2      355.49      284.72     15.83 o
  -9   1   2     1127.77     1044.00     18.42 o
  -7   1   2      694.54      730.58     22.21 o
  -5   1   2    10759.66    11073.50    184.05 o
  -3   1   2    24223.52    25516.36    362.08 o
  -1   1   2      466.14      530.90      9.86 o
   1   1   2      438.16      421.17      6.56 o
   3   1   2    17098.82    17142.50    170.89 o
   5   1   2    14839.38    14736.15    208.46 o
   7   1   2     7857.50     8115.72     90.90 o
   9   1   2     7299.47     6948.89    124.20 o
  13   1   2       25.83       25.40     12.04 o
  15   1   2       43.35       44.23     13.32 o
  17   1   2      105.36       60.49     16.13 o
 -18   2   2      197.71      212.38     19.62 o
 -16   2   2       15.46       24.77     12.70 o
 -14   2   2       63.05       65.17     12.37 o
 -12   2   2      100.93       99.11     12.05 o
 -10   2   2        0.98       -0.96      6.52 o
  -8   2   2      265.14      181.84     12.87 o
  -6   2   2      130.54       67.86     38.20 o
  -4   2   2      571.54      609.62     17.74 o
  -2   2   2      201.57      270.56      7.88 o
   0   2   2    20442.44    21439.93    211.05 o
   2   2   2       88.59      105.21      5.46 o
   4   2   2     2186.50     2310.33     28.67 o
   6   2   2        1.69        0.07      5.54 o
   8   2   2      437.48      567.12     24.10 o
  10   2   2      646.12      677.67     22.90 o
  12   2   2      559.37      572.56     23.09 o
  14   2   2      726.38      714.96     26.75 o
  16   2   2      213.29      196.34     18.50 o
  18   2   2        4.79       -1.20     14.38 o
 -17   3   2       89.13       82.71     15.43 o
 -15   3   2      187.79      181.08     16.37 o
 -13   3   2     1007.35     1003.68     28.75 o
 -11   3   2     1500.14     1495.96     33.17 o
  -9   3   2     3725.63     3574.89     52.13 o
  -7   3   2     3151.22     2875.55     57.79 o
  -5   3   2     2198.68     2015.89     31.45 o
  -3   3   2    11474.53    11102.01    160.02 o
  -1   3   2      223.36      189.80      5.96 o
   1   3   2     1653.74     1508.20     21.55 o
   3   3   2     7599.37     7349.04     81.36 o
   5   3   2     1435.36     1390.46     26.59 o
   7   3   2     3852.54     3435.08     57.99 o
   9   3   2      458.15      381.13     14.10 o
  11   3   2     3041.48     2879.68     53.24 o
  13   3   2     1264.33     1278.85     34.20 o
  15   3   2       13.92       10.18     12.85 o
  17   3   2      125.79      175.81     22.66 o
 -16   4   2      147.34      121.25     21.71 o
 -14   4   2       28.01       22.10     11.77 o
 -12   4   2     1988.32     1952.72     41.45 o
 -10   4   2      562.47      529.27     19.16 o
  -8   4   2     4413.59     4650.48     59.89 o
  -6   4   2    12606.43    12911.60    151.93 o
  -4   4   2     2908.73     2685.30     30.00 o
  -2   4   2    17866.00    18025.31    179.22 o
   0   4   2     3001.27     2876.30     40.92 o
   2   4   2    16474.71    16063.04    161.60 o
   4   4   2     9722.43     9674.96    115.33 o
   6   4   2      395.83      497.40     13.55 o
   8   4   2     2197.34     2113.69     36.16 o
  10   4   2     1180.68     1163.09     29.19 o
  12   4   2       33.58       42.24      9.10 o
  14   4   2      380.74      333.00     20.43 o
  16   4   2      159.88       85.38     20.83 o
 -15   5   2      262.50      273.47     19.55 o
 -13   5   2       97.51       88.70     13.92 o
 -11   5   2      349.74      331.54     17.73 o
  -9   5   2      313.83      311.26     14.03 o
  -7   5   2      670.79      777.31     15.23 o
  -5   5   2      241.47      238.75      8.29 o
  -3   5   2      485.87      531.78     11.67 o
  -1   5   2     4291.58     4902.44     67.23 o
   1   5   2     1132.55     1222.43     18.25 o
   3   5   2     3060.22     3582.26     40.68 o
   5   5   2     3711.91     4053.44     53.62 o
   7   5   2      161.34      167.60     12.96 o
   9   5   2       65.98       70.94      8.83 o
  11   5   2        5.42       17.39      9.17 o
  13   5   2      116.85       96.56     14.60 o
  15   5   2        3.43      -12.40     12.40 o
 -16   6   2       45.18       44.24     17.74 o
 -14   6   2       61.33       33.89     13.61 o
 -12   6   2     3049.12     3130.44     59.95 o
 -10   6   2     2338.34     2450.21     48.22 o
  -8   6   2      106.34      105.73     10.31 o
  -6   6   2        8.60        6.68      6.21 o
  -4   6   2     8761.33     9189.21    109.71 o
  -2   6   2     3817.01     3786.41     74.41 o
   0   6   2     5672.10     5844.22     91.83 o
   2   6   2     1200.89     1150.24     17.45 o
   4   6   2     1670.55     1435.68     24.16 o
   6   6   2        8.83        2.09      4.07 o
   8   6   2     1099.79     1099.48     27.84 o
  10   6   2      259.47      290.64     13.53 o
  12   6   2      864.88      917.30     23.42 o
  14   6   2      264.03      259.42     22.19 o
  16   6   2       58.57       48.17     16.13 o
 -15   7   2        4.96       17.59     16.51 o
 -13   7   2      380.34      434.53     26.21 o
 -11   7   2      333.27      366.21     29.44 o
  -9   7   2     1339.50     1368.23     38.56 o
  -7   7   2      321.92      311.36     17.30 o
  -5   7   2     1790.19     1831.11     27.74 o
  -3   7   2     4835.68     4763.02     61.72 o
  -1   7   2     3625.62     3624.50     60.84 o
   1   7   2      808.28      760.44     17.82 o
   3   7   2     1472.76     1474.86     23.44 o
   5   7   2      824.27      743.01     25.02 o
   7   7   2      203.63      200.86     10.91 o
   9   7   2      586.88      547.46     17.81 o
  11   7   2      579.34      634.78     25.76 o
  13   7   2      187.82      192.81     25.58 o
  15   7   2      125.67      124.07     20.67 o
 -14   8   2       74.09       42.26     18.41 o
 -12   8   2        2.40        4.95     17.14 o
 -10   8   2       93.51       97.46     16.04 o
  -8   8   2      857.61      932.10     28.40 o
  -6   8   2      479.43      520.37     24.76 o
  -4   8   2      401.35      435.67     15.36 o
  -2   8   2      757.25      737.49     20.71 o
   0   8   2        5.08       -7.28      9.86 o
   2   8   2      226.47      235.11     15.67 o
   4   8   2      215.75      231.90     15.86 o
   6   8   2      449.75      474.83     19.88 o
   8   8   2      178.18      202.07     13.96 o
  10   8   2      147.76      166.41     13.63 o
  12   8   2      278.56      289.03     16.47 o
  14   8   2       45.22       50.77     22.24 o
 -11   9   2      213.70      202.73     21.15 o
  -9   9   2      402.16      361.93     31.16 o
  -7   9   2        2.40        0.54     13.53 o
  -5   9   2      450.46      433.47     17.36 o
  -3   9   2     1044.53     1036.10     28.02 o
  -1   9   2     3653.71     3317.31     71.57 o
   1   9   2      462.89      451.40     21.01 o
   3   9   2      407.90      385.90     35.31 o
   5   9   2     2589.40     2509.36     50.09 o
   7   9   2      504.06      591.95     26.93 o
   9   9   2      146.50      101.16     15.57 o
  11   9   2      401.13      434.29     45.46 o
 -10  10   2      693.40      753.71     52.89 o
  -8  10   2      155.29      155.12     24.14 o
  -6  10   2      921.02      885.35     28.72 o
  -4  10   2     3957.73     3753.78     67.11 o
  -2  10   2       13.92       29.87     11.54 o
   0  10   2     1310.94     1300.36     33.80 o
   2  10   2     2946.69     2907.65     56.78 o
   4  10   2     5299.86     5250.85     89.16 o
   6  10   2     2000.03     2197.50     48.01 o
   8  10   2     1546.67     1460.94     42.26 o
  10  10   2      699.30      702.21     28.83 o
  -9  11   2       32.91       61.15     28.10 o
  -7  11   2        4.34       -6.01     19.05 o
  -5  11   2       16.49       24.11     17.30 o
  -3  11   2       19.24       26.20     14.04 o
  -1  11   2     1483.82     1314.39     46.28 o
   1  11   2       29.13       19.49     13.42 o
   3  11   2      751.81      758.19     30.77 o
   5  11   2     1114.76     1086.77     33.42 o
   7  11   2       78.16       88.75     17.74 o
   9  11   2      553.31      592.12     36.53 o
  -4  12   2      109.41       74.70     17.22 o
  -2  12   2       51.18       13.87     15.23 o
   0  12   2      120.97      111.76     20.04 o
   2  12   2       70.19      104.31     17.37 o
   4  12   2      210.87      229.27     19.86 o
 -17   1   3      232.71      238.30     19.06 o
 -15   1   3      480.10      534.72     22.76 o
 -13   1   3      106.93      108.01     12.45 o
 -11   1   3     1819.39     1948.77     51.82 o
  -9   1   3     1724.53     1854.17     29.94 o
  -7   1   3       27.01       38.42      5.80 o
  -5   1   3      217.58       95.87     14.87 o
  -3   1   3   119670.47   118120.47   1926.08 o
  -1   1   3    28210.62    28828.01    359.91 o
   1   1   3     3720.69     3750.63     39.28 o
   3   1   3      818.46      741.92     11.09 o
   5   1   3    18986.71    18624.85    234.88 o
   7   1   3     2696.09     2597.36     33.74 o
   9   1   3     2377.83     2324.82     32.04 o
  11   1   3      741.81      687.29     34.11 o
  13   1   3      613.29      648.71     29.82 o
  15   1   3       53.69       69.84     16.34 o
  17   1   3      200.83      197.33     19.86 o
 -18   2   3       62.85       55.49     15.74 o
 -16   2   3        4.54        2.32     12.43 o
 -14   2   3      586.88      550.68     52.49 o
 -12   2   3      864.70      810.88     44.13 o
 -10   2   3     4384.30     4491.58     69.45 o
  -8   2   3     1501.55     1360.70     33.54 o
  -6   2   3     6616.05     6473.46    132.65 o
  -4   2   3     6222.74     5742.03     99.72 o
  -2   2   3    38278.23    39473.76    450.25 o
   0   2   3    61631.83    61202.91    597.87 o
   2   2   3     5617.16     5418.65     56.73 o
   4   2   3     1863.78     1677.82     21.08 o
   6   2   3    32901.84    34291.14    364.93 o
   8   2   3     8363.70     8610.51     97.51 o
  10   2   3     1381.13     1312.28     31.68 o
  12   2   3     1765.56     1803.09     38.20 o
  14   2   3     3273.12     3130.74     62.02 o
  16   2   3      103.25       99.68     16.52 o
 -17   3   3       89.19       82.45     19.27 o
 -15   3   3       10.46      -11.26     11.46 o
 -13   3   3      130.00      126.33     13.12 o
 -11   3   3     2721.59     2649.66     56.06 o
  -9   3   3     1012.34     1067.64     40.85 o
  -7   3   3      796.25      825.73     21.18 o
  -5   3   3      555.42      534.03     15.40 o
  -3   3   3      258.74      272.78     12.88 o
  -1   3   3    15607.96    16079.18    170.99 o
   1   3   3      662.79      648.01     10.56 o
   3   3   3      524.97      616.29     13.76 o
   5   3   3     4951.58     5517.31     68.44 o
   7   3   3     1912.76     2276.08     33.84 o
   9   3   3     5654.18     5586.46    139.03 o
  11   3   3       19.61        2.50      9.06 o
  13   3   3       98.82       73.85     11.05 o
  15   3   3      655.84      627.46     27.57 o
  17   3   3       65.14       52.94     16.22 o
 -16   4   3       13.38        4.39     12.68 o
 -14   4   3        0.95      -11.22     11.22 o
 -12   4   3      104.96      115.16     16.55 o
 -10   4   3      100.31       97.46     10.41 o
  -8   4   3     4428.28     4424.83     81.39 o
  -6   4   3     5873.56     5901.44     91.02 o
  -4   4   3      401.40      544.86     15.59 o
  -2   4   3       10.58       11.61      3.03 o
   0   4   3       49.65       50.20      6.07 o
   2   4   3    18230.46    18968.13    203.06 o
   4   4   3    15945.89    16878.43    170.70 o
   6   4   3     2989.17     3221.45     44.60 o
   8   4   3     2076.81     2141.43     37.33 o
  10   4   3      545.84      600.41     19.53 o
  12   4   3        4.50        1.66      9.02 o
  14   4   3       18.90       -0.37     12.71 o
  16   4   3        0.62        7.40     13.93 o
 -15   5   3      356.66      403.73     22.25 o
 -13   5   3      678.97      720.63     25.17 o
 -11   5   3     2062.22     2068.98     42.45 o
  -9   5   3     4143.99     4177.35     69.58 o
  -7   5   3     5702.20     5598.02     60.81 o
  -5   5   3      368.25      283.06      9.00 o
  -3   5   3     4742.06     4509.66     48.55 o
  -1   5   3     1240.86     1151.22     20.61 o
   1   5   3     3017.57     2835.98     32.90 o
   3   5   3     7354.79     7418.85     78.37 o
   5   5   3     2671.64     2496.25     36.43 o
   7   5   3     5741.48     5633.49     73.66 o
   9   5   3      876.11      851.29     28.08 o
  11   5   3     1361.13     1427.94     28.24 o
  13   5   3     2075.22     2107.18     40.25 o
  15   5   3      241.86      295.10     23.63 o
 -16   6   3      677.42      713.88     36.97 o
 -14   6   3      234.23      269.80     21.24 o
 -12   6   3     2478.62     2496.29     50.65 o
 -10   6   3     1978.60     1934.26     40.47 o
  -8   6   3     2452.93     2526.45     42.35 o
  -6   6   3      623.61      677.42     16.39 o
  -4   6   3     6186.33     6804.30     71.83 o
  -2   6   3     8885.83     9405.65    104.31 o
   0   6   3      730.57      821.73     17.54 o
   2   6   3     1979.82     2043.41     26.30 o
   4   6   3     2006.53     2054.67     29.34 o
   6   6   3     1978.13     2023.85     30.40 o
   8   6   3     1141.67     1125.97     22.17 o
  10   6   3      170.41      153.63     11.55 o
  12   6   3      657.20      695.73     21.99 o
  14   6   3        4.43        1.18     14.42 o
  16   6   3       75.95       69.91     16.68 o
 -15   7   3       65.81       94.62     18.65 o
 -13   7   3      934.53      909.67     34.38 o
 -11   7   3      984.43     1052.77     34.26 o
  -9   7   3        0.43        0.17     11.82 o
  -7   7   3      154.91      148.86     13.92 o
  -5   7   3      211.28      174.78     11.03 o
  -3   7   3      608.87      630.44     15.86 o
  -1   7   3      908.25     1107.24     31.25 o
   1   7   3      103.35       90.22      9.74 o
   3   7   3       21.00       29.06      7.67 o
   5   7   3      845.18      826.40     19.61 o
   7   7   3     7013.15     7343.72     87.32 o
   9   7   3      558.62      629.90     19.55 o
  11   7   3        1.83      -10.38     10.38 o
  13   7   3       13.79       26.08     10.95 o
  15   7   3       11.76       18.02     17.38 o
 -14   8   3      621.27      724.98     33.95 o
 -12   8   3      123.49      148.84     24.17 o
 -10   8   3      365.44      398.51     24.03 o
  -8   8   3     1846.32     1939.52     48.43 o
  -6   8   3     2740.09     2649.31     51.11 o
  -4   8   3     4266.76     4178.58     52.07 o
  -2   8   3     6131.93     6027.02     85.47 o
   0   8   3     3774.89     3546.32     55.26 o
   2   8   3     1315.02     1224.12     30.95 o
   4   8   3       24.46       35.86     11.87 o
   6   8   3     2447.64     2579.67     55.25 o
   8   8   3       63.78       48.91     11.93 o
  10   8   3       48.66       16.99     11.91 o
  12   8   3      389.70      393.49     22.63 o
  14   8   3      511.29      538.90     57.02 o
 -11   9   3      727.71      711.43     35.67 o
  -9   9   3      200.48      177.08     18.89 o
  -7   9   3     1187.84     1109.08     32.14 o
  -5   9   3     1042.52      982.23     21.60 o
  -3   9   3       40.09       32.08     10.61 o
  -1   9   3       12.23       25.15     10.73 o
   1   9   3     1268.62     1236.36     31.72 o
   3   9   3     2046.93     2048.01     43.55 o
   5   9   3     6317.23     6162.73    100.75 o
   7   9   3      806.80      724.13     25.99 o
   9   9   3     3051.38     2868.06     65.15 o
  11   9   3      140.03      156.23     17.10 o
 -10  10   3      101.30      105.79     29.75 o
  -8  10   3       55.33       41.32     24.79 o
  -6  10   3      602.90      548.72     51.24 o
  -4  10   3      602.66      517.42     23.42 o
  -2  10   3      327.15      316.69     18.31 o
   0  10   3      760.69      825.88     27.30 o
   2  10   3      617.93      602.93     24.93 o
   4  10   3      839.37      905.50     32.05 o
   6  10   3      135.86      138.07     15.80 o
   8  10   3        2.56       25.37     15.23 o
  10  10   3       59.56       65.65     15.79 o
  -7  11   3        4.17      -12.50     18.27 o
  -5  11   3       41.29       30.69     11.91 o
  -3  11   3      919.46      877.73     31.82 o
  -1  11   3      153.14      182.70     16.79 o
   1  11   3      222.17      216.57     18.84 o
   3  11   3      107.26      150.71     16.59 o
   5  11   3      181.58      173.07     17.46 o
   7  11   3      604.30      635.57     32.93 o
  -4  12   3      376.21      378.93     26.00 o
  -2  12   3     1131.79     1090.10     37.94 o
   0  12   3     1466.33     1480.46     42.47 o
   2  12   3      687.88      781.15     30.09 o
   4  12   3     1561.85     1602.64     42.97 o
 -18   0   4        5.14        2.62     18.96 o
 -16   0   4      104.89       67.60     33.06 o
 -14   0   4        8.49       27.21     15.27 o
 -12   0   4       13.23        7.27     12.96 o
 -10   0   4     3527.34     3718.87     68.56 o
  -8   0   4     9216.72     8844.47    276.03 o
  -6   0   4      137.76      104.13     19.83 o
  -2   0   4    94090.46    95209.88   2753.67 o
   0   0   4     1435.69     1381.93     22.32 o
   2   0   4     7420.02     7456.40    123.70 o
   4   0   4    15913.15    15948.18    259.80 o
   6   0   4      372.99      491.82     15.27 o
   8   0   4      107.22      173.91     10.97 o
  10   0   4     3466.97     3365.34     81.17 o
  12   0   4     4130.17     4329.29     86.65 o
  14   0   4      195.51      187.82     24.21 o
  16   0   4       47.76       29.07     19.76 o
  18   0   4      207.87      271.80     32.93 o
 -17   1   4        0.40       -4.46     12.43 o
 -15   1   4       53.45       47.75     16.94 o
 -13   1   4      963.00     1045.34     27.79 o
 -11   1   4      113.70      125.83      8.23 o
  -9   1   4      186.03      183.30     10.50 o
  -7   1   4      146.90      138.42      7.62 o
  -5   1   4     6472.31     6116.83    180.99 o
  -3   1   4   167354.41   162028.50   2638.26 o
  -1   1   4      302.33      392.13     11.69 o
   1   1   4     3266.04     3217.38     39.46 o
   3   1   4      907.36      974.28     15.54 o
   5   1   4     2372.32     2188.99     28.76 o
   7   1   4     1568.15     1446.86     20.57 o
   9   1   4      982.30      901.52     20.11 o
  11   1   4      934.06      864.02     23.35 o
  13   1   4       12.65       -1.22      9.70 o
  15   1   4     2531.96     2530.61     55.07 o
  17   1   4      125.93      134.53     18.44 o
 -16   2   4        0.27       -2.68     11.56 o
 -14   2   4      192.20      171.19     14.28 o
 -12   2   4     1160.19     1153.58     29.82 o
 -10   2   4      155.50      169.94     17.07 o
  -8   2   4     2818.90     2890.89     50.08 o
  -6   2   4     1907.78     1809.87     29.22 o
  -4   2   4     6978.26     7100.80     93.46 o
  -2   2   4    40009.72    41423.46    576.36 o
   0   2   4    18554.00    19228.83    188.24 o
   2   2   4     5616.67     5448.08     56.94 o
   4   2   4     2932.03     3091.65     37.55 o
   6   2   4     1077.76     1113.51     17.44 o
   8   2   4     3030.11     3294.99     42.56 o
  10   2   4       69.25       70.15      9.15 o
  12   2   4       50.72       33.37     10.51 o
  14   2   4      146.38      153.46     13.57 o
  16   2   4        7.24        7.25     13.98 o
 -17   3   4      136.00      111.89     15.91 o
 -15   3   4      123.51      138.81     14.77 o
 -13   3   4      593.91      599.38     21.72 o
 -11   3   4      115.53      112.76     14.80 o
  -9   3   4     1240.60     1276.02     52.89 o
  -7   3   4     4865.67     4819.95     89.49 o
  -5   3   4      912.11      906.67     20.71 o
  -3   3   4     3957.76     3608.87     59.26 o
  -1   3   4     2785.67     2698.71     33.90 o
   1   3   4     5042.21     4974.13     56.09 o
   3   3   4     6489.75     6055.46     68.42 o
   5   3   4      278.35      171.16      7.27 o
   7   3   4     6616.03     6478.67     75.68 o
   9   3   4      781.90      765.74     18.91 o
  11   3   4      264.84      255.37     14.74 o
  13   3   4      354.69      313.86     20.52 o
  15   3   4      252.94      212.87     19.09 o
  17   3   4      250.48      236.34     21.69 o
 -16   4   4      132.57      139.83     19.85 o
 -14   4   4       85.87      123.31     13.68 o
 -12   4   4       64.16       56.86      9.98 o
 -10   4   4      339.17      355.78     21.46 o
  -8   4   4     4775.47     4836.96     79.24 o
  -6   4   4     8520.85     8280.79    144.25 o
  -4   4   4      112.24       64.55      6.56 o
  -2   4   4       74.69      189.30      7.35 o
   0   4   4     9686.57     9869.95    107.22 o
   2   4   4    20619.14    21377.75    200.16 o
   4   4   4    10157.61    11235.78    115.52 o
   6   4   4     2535.28     2595.43     32.72 o
   8   4   4      929.76      805.69     21.89 o
  10   4   4      183.14      161.15     12.48 o
  12   4   4        4.24       -1.33      9.56 o
  14   4   4      851.94      888.93     28.72 o
  16   4   4      568.15      521.06     27.30 o
 -15   5   4        0.29       -4.50     11.87 o
 -13   5   4       20.89       35.73     11.38 o
 -11   5   4        7.15       -5.38      9.22 o
  -9   5   4      328.98      372.76     21.46 o
  -7   5   4        3.61        4.50      8.64 o
  -5   5   4     1131.40     1335.31     19.41 o
  -3   5   4     4178.27     4511.52     57.59 o
  -1   5   4      934.13     1011.68     15.79 o
   1   5   4      239.81      303.99      9.48 o
   3   5   4      239.98      197.70      8.38 o
   5   5   4      843.68      807.84     15.60 o
   7   5   4      189.38      164.85      9.77 o
   9   5   4        0.20       -6.58      7.57 o
  11   5   4     2195.00     2111.39     39.91 o
  13   5   4     1801.83     1619.68     35.01 o
  15   5   4      390.60      393.88     23.26 o
 -14   6   4      116.18      161.87     26.91 o
 -12   6   4        2.37       -3.16     10.74 o
 -10   6   4      222.00      244.31     14.58 o
  -8   6   4      758.05      729.21     32.92 o
  -6   6   4      746.30      730.47     16.46 o
  -4   6   4     2607.21     2689.49     38.51 o
  -2   6   4     6901.04     6686.23    123.41 o
   0   6   4     4510.77     4064.02     65.62 o
   2   6   4       26.87       17.86      5.21 o
   4   6   4     2416.80     2312.46     34.13 o
   6   6   4     5104.82     5247.29     64.33 o
   8   6   4     1696.44     1740.78     29.12 o
  10   6   4     1228.29     1249.18     26.74 o
  12   6   4      563.37      618.68     26.83 o
  14   6   4      215.40      218.56     15.24 o
 -15   7   4       54.28       57.56     17.45 o
 -13   7   4      510.79      587.08     28.24 o
 -11   7   4       47.74       56.03     14.23 o
  -9   7   4      814.66      847.84     29.09 o
  -7   7   4     1130.25     1108.18     28.91 o
  -5   7   4     2470.81     2668.91     44.40 o
  -3   7   4     5509.36     5580.62     65.61 o
  -1   7   4    10803.99    11321.33    166.38 o
   1   7   4     4575.21     4560.65     66.64 o
   3   7   4     2030.23     1933.83     39.79 o
   5   7   4      447.86      435.29     15.45 o
   7   7   4     7315.27     7439.89     88.68 o
   9   7   4     1287.40     1382.36     28.66 o
  11   7   4      741.18      680.53     22.55 o
  13   7   4      130.66      144.52     17.18 o
 -12   8   4       80.10       70.62     18.59 o
 -10   8   4        4.27        2.17     13.37 o
  -8   8   4      349.45      362.02     21.39 o
  -6   8   4      313.28      333.94     18.31 o
  -4   8   4      809.70      857.23     17.14 o
  -2   8   4     1830.55     1871.25     34.55 o
   0   8   4     1042.96     1102.62     28.38 o
   2   8   4     1258.71     1256.07     31.59 o
   4   8   4      207.56      201.55     15.90 o
   6   8   4        7.39        1.21     11.21 o
   8   8   4      708.67      707.09     24.92 o
  10   8   4        2.27       -6.18     11.48 o
  12   8   4       50.23       65.03     15.41 o
 -11   9   4       12.48       23.36     15.79 o
  -9   9   4      119.26      127.03     17.52 o
  -7   9   4       15.34       20.06     13.57 o
  -5   9   4      448.95      433.35     24.02 o
  -3   9   4      120.89      137.70     11.84 o
  -1   9   4      777.34      731.31     24.55 o
   1   9   4      150.15      143.73     14.58 o
   3   9   4      218.69      218.99     16.47 o
   5   9   4       53.69       50.31     16.25 o
   7   9   4     1760.22     1755.26     65.84 o
   9   9   4      856.79      915.90     33.80 o
  11   9   4      245.78      255.97     21.81 o
 -10  10   4      535.52      492.56     44.63 o
  -8  10   4      565.57      598.34     46.28 o
  -6  10   4       39.73       49.83     18.62 o
  -4  10   4        8.66        7.33     10.96 o
  -2  10   4      407.07      381.24     30.30 o
   0  10   4     1346.89     1252.41     41.75 o
   2  10   4       25.52       29.73     12.96 o
   4  10   4      268.30      253.45     18.98 o
   6  10   4     1176.89     1167.66     33.77 o
   8  10   4     1319.29     1163.21     38.65 o
  10  10   4      369.13      362.77     25.24 o
  -7  11   4       12.94       18.18     24.79 o
  -5  11   4      831.45      732.30     40.00 o
  -3  11   4        4.07       -6.26     12.13 o
  -1  11   4      958.55      887.94     29.26 o
   1  11   4       66.25       73.85     14.58 o
   3  11   4        6.61        5.10     13.10 o
   5  11   4      533.99      567.35     26.35 o
   7  11   4       40.13       42.43     16.77 o
  -4  12   4       10.90      -13.13     18.34 o
  -2  12   4        0.49       12.32     14.40 o
   0  12   4       53.72       34.27     15.76 o
   2  12   4      277.64      293.27     26.24 o
   4  12   4       47.37       58.13     15.84 o
 -17   1   5       30.30       39.14     13.44 o
 -15   1   5      130.71      134.60     13.73 o
 -13   1   5       32.40       25.20      9.60 o
 -11   1   5      258.02      221.40     16.63 o
  -9   1   5      136.15      129.77     11.69 o
  -7   1   5     2917.91     2822.77     46.18 o
  -5   1   5      116.15      160.87     14.87 o
  -3   1   5     6921.48     6641.93    111.16 o
  -1   1   5       29.61       16.34      4.32 o
   1   1   5     4112.21     4094.14     54.24 o
   3   1   5      213.71      128.62      6.28 o
   5   1   5      736.69      676.74     13.67 o
   7   1   5      336.23      208.13      8.40 o
   9   1   5     4524.60     4438.92     51.79 o
  11   1   5     1402.41     1358.28     37.58 o
  13   1   5     1981.74     1938.57     47.68 o
  15   1   5        8.01      -10.52     13.12 o
  17   1   5      338.13      336.64     24.07 o
 -16   2   5       77.03       83.07     15.74 o
 -14   2   5      325.19      312.17     19.15 o
 -12   2   5      998.85      921.82     32.11 o
 -10   2   5      248.55      234.70     18.96 o
  -8   2   5      702.83      628.22     18.21 o
  -6   2   5     5588.68     5669.09    112.54 o
  -4   2   5     1660.15     1612.02     30.63 o
  -2   2   5       49.55       81.73      6.65 o
   0   2   5     6645.45     6158.95     66.82 o
   2   2   5     2589.22     2366.88     29.42 o
   4   2   5     2044.34     1778.60     27.04 o
   6   2   5      110.47       40.32      8.03 o
   8   2   5     5090.27     5235.84     60.79 o
  10   2   5     1226.82     1204.25     25.30 o
  12   2   5      562.80      476.53     19.53 o
  14   2   5       81.66       56.11     11.71 o
  16   2   5      711.66      688.76     36.88 o
 -17   3   5       82.75       52.67     14.31 o
 -15   3   5      693.87      692.92     24.80 o
 -13   3   5      603.82      623.78     20.72 o
 -11   3   5       23.57       37.30     13.37 o
  -9   3   5      227.28      245.93     23.29 o
  -7   3   5      110.39       93.92      9.50 o
  -3   3   5      478.83      520.31     17.91 o
  -1   3   5     2187.47     2146.55     29.01 o
   1   3   5     7008.20     7287.44     86.98 o
   3   3   5     5675.95     6496.24     86.89 o
   5   3   5     5630.17     6650.52     67.55 o
   7   3   5      140.30      145.86      8.15 o
   9   3   5       52.40       58.72      8.22 o
  11   3   5     3708.56     3584.20     58.69 o
  13   3   5     2346.83     2090.18     43.57 o
  15   3   5        0.86        7.72     11.46 o
  17   3   5        3.19       10.43     15.36 o
 -16   4   5       73.22       59.40     13.86 o
 -14   4   5      911.63      884.93     26.79 o
 -12   4   5     2096.44     2193.75     55.39 o
 -10   4   5     3482.11     3397.17     71.94 o
  -8   4   5     4126.61     4079.23    127.27 o
  -6   4   5     3066.12     3184.24     75.63 o
  -4   4   5     4109.94     4527.80     57.96 o
  -2   4   5      462.23      484.37     10.98 o
   0   4   5     3423.74     3438.75     40.37 o
   2   4   5    14396.94    15537.97    155.88 o
   4   4   5      965.37      927.99     16.46 o
   6   4   5     1302.31     1143.26     18.79 o
   8   4   5      288.58      248.25     12.42 o
  10   4   5      215.03      230.19     14.83 o
  12   4   5      162.60      177.82     14.06 o
  14   4   5       58.81       55.47     12.37 o
  16   4   5      357.30      310.92     22.82 o
 -15   5   5      321.62      331.14     19.52 o
 -13   5   5     1778.42     1846.19     58.45 o
 -11   5   5      581.32      565.09     27.89 o
  -9   5   5      457.88      447.60     23.61 o
  -7   5   5     4339.80     4474.89     74.70 o
  -5   5   5     5747.95     6070.93     84.35 o
  -3   5   5    11668.07    11977.90    142.17 o
  -1   5   5     1803.58     1645.61     21.07 o
   1   5   5     6408.07     6233.80     76.54 o
   3   5   5     8339.71     7921.35     84.33 o
   5   5   5     2506.82     2354.00     30.95 o
   7   5   5     5604.11     5507.30     67.60 o
   9   5   5     2156.91     2183.78     34.16 o
  11   5   5     1967.35     2007.74     39.37 o
  13   5   5      669.55      751.25     24.72 o
  15   5   5       57.55       57.15     12.98 o
 -14   6   5       34.83       22.56     13.53 o
 -12   6   5      204.18      208.75     15.19 o
 -10   6   5      168.47      166.91     13.59 o
  -8   6   5     2146.67     2225.29     41.60 o
  -6   6   5     1469.98     1488.24     25.72 o
  -4   6   5     1747.43     1720.73     27.71 o
  -2   6   5     7386.32     7570.62     92.28 o
   0   6   5     2344.28     2294.53     44.11 o
   2   6   5     3889.12     4001.15     49.41 o
   4   6   5      555.86      584.36     16.32 o
   6   6   5     2463.58     2399.19     38.09 o
   8   6   5      838.46      863.58     20.48 o
  10   6   5     1015.76      981.04     24.31 o
  12   6   5     1499.93     1417.58     44.35 o
  14   6   5        8.64        0.74     11.30 o
 -13   7   5      193.22      199.04     18.82 o
 -11   7   5        6.81       18.92     12.49 o
  -9   7   5      383.88      349.76     19.38 o
  -7   7   5        0.88        3.69     11.62 o
  -5   7   5       38.18       58.04     11.36 o
  -3   7   5       10.11       11.40      5.13 o
  -1   7   5      546.51      505.95     16.38 o
   1   7   5      749.21      723.97     26.99 o
   3   7   5      934.20      914.92     19.02 o
   5   7   5     8692.12     8567.76    107.83 o
   7   7   5      289.87      301.41     14.57 o
   9   7   5       40.74       47.49     11.16 o
  11   7   5       22.66       14.56     11.70 o
  13   7   5       98.64       99.43     15.41 o
 -12   8   5      449.99      507.99     27.63 o
 -10   8   5        4.34        5.24     13.00 o
  -8   8   5       13.17       18.72     16.24 o
  -6   8   5     2826.17     2718.31     52.64 o
  -4   8   5     7815.26     7621.12    119.78 o
  -2   8   5     2550.75     2490.01     37.77 o
   0   8   5     1715.26     1761.24     33.99 o
   2   8   5     6367.53     6528.31    137.97 o
   4   8   5     3626.21     3738.37     59.42 o
   6   8   5      894.85      760.15     26.35 o
   8   8   5     1164.63     1166.32     29.29 o
  10   8   5      705.35      738.38     27.82 o
  12   8   5      294.16      274.98     20.00 o
 -11   9   5      760.59      810.55     33.78 o
  -9   9   5      316.61      345.04     23.58 o
  -7   9   5      334.98      344.57     22.86 o
  -5   9   5       91.33       75.83     13.16 o
  -3   9   5      366.50      358.52     20.75 o
  -1   9   5      273.42      268.53     16.51 o
   1   9   5     3197.92     3204.13     59.20 o
   3   9   5      298.89      269.19     26.24 o
   5   9   5     2334.12     2147.59     46.45 o
   7   9   5       54.40       66.95     18.14 o
   9   9   5      345.33      293.52     23.04 o
  11   9   5      187.21      192.01     20.66 o
 -10  10   5        8.35        1.24     19.83 o
  -8  10   5        7.37       -4.96     21.49 o
  -6  10   5       36.74       64.46     24.79 o
  -4  10   5      169.00      171.90     23.43 o
  -2  10   5       17.44       26.54     12.36 o
   0  10   5        8.63        5.04     11.08 o
   2  10   5      184.66      162.58     16.13 o
   4  10   5        0.24      -11.63     11.63 o
   6  10   5      123.28      118.79     15.79 o
   8  10   5      165.21      138.19     19.34 o
  10  10   5        5.80       42.90     16.77 o
  -7  11   5      785.66      816.51     54.55 o
  -5  11   5       84.84      109.53     23.03 o
  -3  11   5      224.13      231.89     17.96 o
  -1  11   5      206.79      204.14     23.18 o
   1  11   5      462.84      431.82     22.87 o
   3  11   5      839.28      918.76     33.87 o
   5  11   5       66.86       55.34     15.03 o
   7  11   5      135.08      151.57     20.39 o
  -4  12   5      638.77      626.26     41.18 o
  -2  12   5      118.99      126.25     17.58 o
   0  12   5      965.60      949.36     35.98 o
   2  12   5      464.21      525.37     26.62 o
   4  12   5      396.65      409.96     24.62 o
 -16   0   6       15.67       14.22     16.51 o
 -14   0   6       47.66       51.64     15.52 o
 -12   0   6      676.28      753.09     29.76 o
 -10   0   6      125.51      112.39     29.75 o
  -8   0   6      218.17      223.14     29.75 o
  -6   0   6    51351.73    53202.33   1535.51 o
  -4   0   6    20740.73    21164.96    619.82 o
   0   0   6      281.96      392.53     13.59 o
   2   0   6      276.34      268.69     23.97 o
   4   0   6     1743.16     1687.31     43.81 o
   6   0   6       28.35       69.55      9.83 o
   8   0   6      352.81      331.17     17.48 o
  10   0   6     2528.28     2506.60     67.19 o
  12   0   6     1508.47     1489.55     56.17 o
  14   0   6     5179.98     4949.40    100.65 o
  16   0   6     1161.10     1131.77     52.24 o
 -17   1   6      110.66       90.78     14.99 o
 -15   1   6      285.09      256.50     16.56 o
 -13   1   6      813.03      811.40     22.71 o
 -11   1   6      875.73      939.95     30.24 o
  -9   1   6     3049.57     3004.98     51.11 o
  -7   1   6     6008.16     6338.01    112.92 o
  -5   1   6     1969.61     1674.24    104.13 o
  -1   1   6     4633.15     4595.72     67.14 o
   1   1   6     3361.20     3794.67     51.14 o
   3   1   6     3013.55     3243.11     43.11 o
   5   1   6     8824.55     9132.29    111.09 o
   7   1   6       25.34       33.81      5.91 o
   9   1   6       98.42       94.96      8.01 o
  11   1   6     3713.92     3663.17     54.30 o
  13   1   6        5.41       -8.64      9.15 o
  15   1   6      536.80      513.95     31.40 o
  17   1   6       23.87        5.53     15.14 o
 -16   2   6       91.35      115.92     14.31 o
 -14   2   6       55.64       62.52     10.71 o
 -12   2   6        5.78       -9.29     11.74 o
 -10   2   6      211.15      237.31     19.26 o
  -8   2   6      724.32      757.01     46.53 o
  -6   2   6      177.55      191.77     10.01 o
  -4   2   6        2.62       -0.40      4.21 o
  -2   2   6      556.75      553.64     17.37 o
   0   2   6       19.85        9.61      3.28 o
   2   2   6    13132.88    13799.07    148.15 o
   4   2   6     9382.89    10410.10    115.57 o
   6   2   6     1763.38     1695.25     25.87 o
   8   2   6     1189.62     1190.08     21.93 o
  10   2   6      155.91      165.88     10.81 o
  12   2   6     1701.06     1788.22     33.77 o
  14   2   6        1.21      -10.98     10.98 o
  16   2   6       59.73       75.01     13.94 o
 -17   3   6      297.78      348.16     24.34 o
 -15   3   6       73.51      105.28     13.35 o
 -13   3   6     1267.78     1302.75     48.76 o
 -11   3   6     1594.74     1642.34     53.23 o
  -9   3   6     1340.80     1340.81     36.95 o
  -7   3   6     3083.67     2974.95     51.77 o
  -5   3   6     4208.40     3933.94     73.91 o
  -3   3   6    16938.20    17606.38    244.64 o
  -1   3   6     7150.05     7280.47    105.72 o
   1   3   6    11267.92    11396.38    195.29 o
   3   3   6    41234.76    43108.49    426.29 o
   5   3   6    13349.36    13938.39    143.67 o
   7   3   6    10461.50    10527.33    111.31 o
   9   3   6     4493.28     4438.82     56.92 o
  11   3   6     2829.09     2881.16     45.52 o
  13   3   6      721.99      783.53     24.71 o
  15   3   6      150.03      217.35     19.59 o
  17   3   6      166.83      168.85     19.88 o
 -16   4   6       49.12       37.85     13.09 o
 -14   4   6     1254.28     1245.30     30.90 o
 -12   4   6     2367.67     2337.45     57.87 o
 -10   4   6     5108.29     5173.00    109.36 o
  -8   4   6     3270.62     3306.43     85.76 o
  -6   4   6     1792.22     1857.24     36.82 o
  -4   4   6    22810.48    23558.05    299.24 o
  -2   4   6    16185.90    16614.06    193.43 o
   0   4   6    13190.62    14598.02    137.96 o
   2   4   6    10633.55    11365.39    133.19 o
   4   4   6     3161.44     3034.00     34.67 o
   6   4   6     9898.64    10374.75    103.40 o
   8   4   6      600.39      677.28     20.56 o
  10   4   6       83.03       80.15     12.21 o
  12   4   6     1277.09     1253.32     31.62 o
  14   4   6       29.90       39.64     12.41 o
  16   4   6      249.60      281.14     28.45 o
 -15   5   6       50.39       32.19     12.72 o
 -13   5   6      256.67      251.75     22.64 o
 -11   5   6       26.17       12.38     13.18 o
  -9   5   6     2138.39     2152.11     52.52 o
  -7   5   6     1131.83     1245.78     34.75 o
  -5   5   6      115.38      125.49      9.82 o
  -3   5   6     2132.44     2316.87     32.95 o
  -1   5   6      805.73      813.89     13.13 o
   1   5   6     2962.98     3324.10     41.37 o
   3   5   6       16.87       13.25      4.77 o
   5   5   6        4.95       -0.01      5.85 o
   7   5   6       56.34       50.40      8.85 o
   9   5   6      519.55      477.41     16.36 o
  11   5   6      297.71      285.78     18.82 o
  13   5   6      822.51      720.99     25.05 o
  15   5   6       23.44       16.20     12.53 o
 -14   6   6      369.58      395.68     22.75 o
 -12   6   6      208.09      208.79     20.53 o
 -10   6   6      493.94      480.32     26.26 o
  -8   6   6      763.05      816.98     41.19 o
  -6   6   6     2249.50     2246.03     36.26 o
  -4   6   6      294.02      233.97     10.11 o
  -2   6   6     2506.18     2527.77     30.03 o
   0   6   6     2430.56     2189.68     32.10 o
   2   6   6     1979.10     1814.53     34.37 o
   4   6   6      225.33      227.45     11.12 o
   6   6   6     2717.33     2621.91     38.09 o
   8   6   6      659.03      657.61     22.73 o
  10   6   6     1639.29     1632.12     32.24 o
  12   6   6       41.34       73.07     13.21 o
  14   6   6       50.64       67.72     14.82 o
 -13   7   6      126.13      126.79     21.32 o
 -11   7   6      526.75      542.26     24.35 o
  -9   7   6     1184.26     1190.50     33.66 o
  -7   7   6     1426.03     1375.92     36.42 o
  -5   7   6     3002.43     2971.21     54.39 o
  -3   7   6     2587.53     2437.05     46.54 o
  -1   7   6     2422.04     2363.60     44.38 o
   1   7   6     1960.75     1816.46     38.61 o
   3   7   6     7877.63     7704.61     90.10 o
   5   7   6     1233.82     1258.97     26.28 o
   7   7   6     1224.65     1239.80     26.85 o
   9   7   6      474.37      483.57     18.74 o
  11   7   6      930.16      928.47     32.11 o
  13   7   6      321.53      332.88     26.00 o
 -12   8   6      164.00      189.29     19.38 o
 -10   8   6      278.12      296.29     20.76 o
  -8   8   6      891.65      834.20     29.61 o
  -6   8   6     1070.85     1041.23     38.55 o
  -4   8   6     1324.33     1328.86     33.04 o
  -2   8   6      975.95     1026.41     27.35 o
   0   8   6     1192.12     1248.73     33.47 o
   2   8   6     6259.66     6508.05    104.23 o
   4   8   6     4900.43     5156.14     77.44 o
   6   8   6     1380.02     1335.58     30.91 o
   8   8   6      738.91      679.87     23.67 o
  10   8   6      215.99      158.23     17.26 o
  12   8   6      263.45      240.08     19.34 o
 -11   9   6       96.06       75.36     20.10 o
  -9   9   6       58.96       62.99     15.45 o
  -7   9   6        2.28       12.77     17.25 o
  -5   9   6     1403.92     1316.27     34.78 o
  -3   9   6       81.66       73.13     13.49 o
  -1   9   6       15.99       18.15     10.73 o
   1   9   6     1119.05     1065.36     29.49 o
   3   9   6       80.81       76.61     13.10 o
   5   9   6      794.06      735.56     32.68 o
   7   9   6      942.51      753.09     28.99 o
   9   9   6        9.06       16.25     20.97 o
  11   9   6       68.39      117.85     18.64 o
 -10  10   6      453.29      501.12     34.84 o
  -8  10   6      859.42      876.85     43.80 o
  -6  10   6     1206.18     1094.19     59.51 o
  -4  10   6        8.26       10.36     19.01 o
  -2  10   6      733.97      800.65     34.83 o
   0  10   6     1235.53     1186.78     32.41 o
   2  10   6      669.06      664.80     26.48 o
   4  10   6     1344.43     1363.78     36.68 o
   6  10   6      760.35      663.95     28.47 o
   8  10   6       56.17       80.92     18.30 o
  10  10   6      179.52      199.59     22.36 o
  -7  11   6        2.82       -4.96     23.14 o
  -5  11   6      777.02      737.17     51.24 o
  -3  11   6       54.51       67.12     18.85 o
  -1  11   6      137.00      168.25     22.90 o
   1  11   6      609.93      682.13     40.64 o
   3  11   6       51.34       28.21     13.87 o
   5  11   6      355.19      388.97     33.79 o
   7  11   6      144.02      118.70     20.82 o
  -2  12   6       27.06       23.82     14.04 o
   0  12   6       33.81       20.86     22.45 o
   2  12   6      439.49      408.53     26.98 o
 -17   1   7       37.04       44.50     22.43 o
 -15   1   7       96.01      107.18     12.68 o
 -13   1   7       80.35       95.58     14.35 o
 -11   1   7     1092.34     1055.37     40.71 o
  -9   1   7       59.30       60.06      7.42 o
  -7   1   7     6251.93     6367.69    146.67 o
  -5   1   7    10074.13    10159.10    219.71 o
  -3   1   7     1454.46     1230.28     41.51 o
  -1   1   7     3207.36     3170.60     51.45 o
   1   1   7     6011.23     5870.21     70.27 o
   3   1   7      488.59      313.63     11.96 o
   5   1   7      884.56      697.73     16.93 o
   7   1   7      596.17      595.02     14.12 o
   9   1   7     1992.63     2076.18     32.38 o
  11   1   7      282.48      279.52     14.96 o
  13   1   7       90.41      103.35     12.32 o
  15   1   7       10.94       -2.88     10.78 o
  17   1   7       74.01       50.47     17.02 o
 -16   2   7      386.65      408.20     21.11 o
 -14   2   7        2.82        3.55     13.73 o
 -12   2   7      100.93      107.06     15.45 o
 -10   2   7     2290.83     2326.72     88.43 o
  -8   2   7     5595.33     5499.21     98.57 o
  -6   2   7      688.79      941.49     28.15 o
  -4   2   7       73.02       60.68      7.09 o
  -2   2   7     5683.74     5566.72     96.39 o
   0   2   7    13951.28    13741.45    136.24 o
   2   2   7     1346.29     1111.90     16.58 o
   4   2   7    20531.84    22773.56    265.19 o
   6   2   7      317.50      233.62      8.98 o
   8   2   7     1449.89     1457.72     23.79 o
  10   2   7     1851.25     1914.16     34.44 o
  12   2   7     1453.21     1472.98     34.42 o
  14   2   7       88.59      102.73     12.57 o
  16   2   7      128.36      133.76     15.95 o
 -15   3   7        5.98        6.39      9.98 o
 -13   3   7        1.34       10.90     13.57 o
 -11   3   7      567.93      549.53     26.64 o
  -9   3   7     1217.52     1144.87     34.73 o
  -7   3   7      587.16      611.48     23.25 o
  -5   3   7     3898.81     4092.28     66.31 o
  -3   3   7     6632.26     7055.41    105.17 o
  -1   3   7      172.11      193.47     10.10 o
   1   3   7    14822.75    16488.31    164.53 o
   3   3   7      131.01      157.85      8.04 o
   5   3   7       35.44       50.70      6.23 o
   7   3   7        3.39       15.18      6.88 o
   9   3   7       34.76       22.20      8.64 o
  11   3   7      255.93      253.81     14.77 o
  13   3   7      366.92      315.28     20.70 o
  15   3   7       18.11       26.11     12.65 o
 -16   4   7        0.69        5.57     16.22 o
 -14   4   7        7.39       -4.55     14.80 o
 -12   4   7       92.62       86.11     16.01 o
 -10   4   7      794.81      793.93     41.56 o
  -8   4   7     2377.68     2491.51     71.18 o
  -6   4   7       11.33       11.07      7.87 o
  -4   4   7     7897.30     7794.51    116.99 o
  -2   4   7    13395.94    13690.55    160.69 o
   0   4   7     4452.19     4778.97     48.51 o
   2   4   7     5462.91     6079.82     76.77 o
   4   4   7      574.74      517.49     12.88 o
   6   4   7     9940.13    10234.55    102.67 o
   8   4   7      492.71      543.99     16.50 o
  10   4   7      570.71      571.99     18.34 o
  12   4   7     1199.66     1073.61     29.01 o
  14   4   7      212.06      235.06     17.59 o
  16   4   7      419.59      452.46     22.95 o
 -15   5   7        1.59       -6.27     11.01 o
 -13   5   7       66.59      100.10     18.22 o
 -11   5   7      345.34      365.60     27.97 o
  -9   5   7     1589.70     1518.24     41.38 o
  -7   5   7     1848.99     1825.64     44.37 o
  -5   5   7      526.56      453.97     40.48 o
  -3   5   7     8042.93     7811.97     95.29 o
  -1   5   7     3851.80     3896.31     42.99 o
   1   5   7     3082.35     3037.91     41.51 o
   3   5   7     2850.82     2830.98     35.18 o
   5   5   7     3142.34     2955.43     35.67 o
   7   5   7     5229.42     5146.34     64.93 o
   9   5   7     1357.79     1307.86     28.53 o
  11   5   7     3026.92     2918.31     52.29 o
  13   5   7     1822.18     1785.26     39.44 o
  15   5   7      305.77      296.99     21.11 o
 -14   6   7      151.95      158.84     15.72 o
 -12   6   7      195.21      159.37     24.46 o
 -10   6   7      233.15      212.44     26.45 o
  -8   6   7     1326.28     1346.90     46.79 o
  -6   6   7     2354.31     2268.40     63.74 o
  -4   6   7     2489.81     2544.52     40.45 o
  -2   6   7     4160.28     4163.47     60.67 o
   0   6   7      323.05      338.89     18.60 o
   2   6   7     4023.56     4048.66     55.16 o
   4   6   7       87.16       99.11     10.71 o
   6   6   7     1147.36     1070.18     26.61 o
   8   6   7     1424.16     1377.05     33.20 o
  10   6   7      258.71      266.59     17.25 o
  12   6   7      269.54      258.69     17.68 o
  14   6   7      343.42      285.74     21.61 o
 -13   7   7      128.93      146.04     22.35 o
 -11   7   7      111.28      124.66     19.32 o
  -9   7   7       26.86       16.10      9.82 o
  -7   7   7      127.73      122.93     16.60 o
  -5   7   7       87.87       62.82     12.17 o
  -3   7   7       84.45       95.91     12.25 o
  -1   7   7      334.90      358.59     12.62 o
   1   7   7      745.39      693.02     46.89 o
   3   7   7      496.45      533.06     16.16 o
   5   7   7      157.32      164.13     17.74 o
   7   7   7      165.12      165.30     13.00 o
   9   7   7      176.10      183.49     13.90 o
  11   7   7       77.84       42.89     13.38 o
  13   7   7       35.12       32.37     14.38 o
 -12   8   7      251.93      321.60     22.43 o
 -10   8   7      216.83      250.09     33.39 o
  -8   8   7      528.36      620.60     26.86 o
  -6   8   7     2120.54     2434.29     55.91 o
  -4   8   7     3922.18     4110.04     80.40 o
  -2   8   7     1709.66     1714.35     29.17 o
   0   8   7      606.49      622.92     22.13 o
   2   8   7     2483.94     2422.11     48.55 o
   4   8   7     6332.30     6612.91     95.89 o
   6   8   7      116.35      150.58     13.88 o
   8   8   7      785.54      783.37     38.17 o
  10   8   7      206.63      234.47     19.09 o
  12   8   7      221.91      267.98     20.67 o
 -11   9   7       81.05       87.58     17.42 o
  -9   9   7        6.13       -8.11     14.06 o
  -7   9   7       77.59       36.96     15.03 o
  -5   9   7       11.53       -3.22     14.40 o
  -3   9   7      712.54      676.86     29.18 o
  -1   9   7      619.35      582.55     29.00 o
   1   9   7      610.02      612.76     23.60 o
   3   9   7      362.46      341.07     19.83 o
   5   9   7     4756.26     4747.30     86.36 o
   7   9   7     2097.31     1954.57     46.02 o
   9   9   7      272.21      309.95     37.61 o
  11   9   7       17.02       -5.86     15.32 o
  -8  10   7       42.08       67.06     19.83 o
  -6  10   7      271.66      243.94     25.81 o
  -4  10   7      486.11      454.63     31.74 o
  -2  10   7      114.72      112.98     14.16 o
   0  10   7      121.94      126.12     16.42 o
   2  10   7       47.02       32.22     12.42 o
   4  10   7        1.67        1.05     12.85 o
   6  10   7        5.85       11.41     13.49 o
   8  10   7        0.94       -8.87     15.67 o
  -7  11   7      303.68      355.36     39.67 o
  -5  11   7      135.27       62.80     26.45 o
  -3  11   7      272.00      242.29     27.76 o
  -1  11   7      474.41      485.77     25.04 o
   1  11   7      237.99      213.71     20.66 o
   3  11   7      690.89      662.58     28.06 o
   5  11   7      818.23      806.04     31.18 o
   0  12   7      885.10      985.36     35.43 o
 -16   0   8       15.09      -13.66     15.73 o
 -14   0   8      223.38      256.60     37.19 o
 -12   0   8      457.08      447.92     49.59 o
 -10   0   8     4593.23     4704.05    170.25 o
  -8   0   8      156.73      229.74     33.06 o
  -6   0   8    79512.61    76916.04   2213.18 o
  -4   0   8    10751.67    10019.69    307.43 o
  -2   0   8     6356.79     6246.10    267.77 o
   0   0   8     7588.27     7406.22    137.08 o
   2   0   8     1427.23     1842.19     33.16 o
   4   0   8      274.27      380.27     13.64 o
   6   0   8     2393.23     2275.98     50.72 o
   8   0   8     1260.52     1274.31     34.98 o
  10   0   8     3184.85     3194.01     70.12 o
  12   0   8     7047.68     7235.00    137.08 o
  14   0   8     1366.20     1540.17     47.56 o
  16   0   8      332.30      423.86     28.57 o
 -17   1   8      148.96      118.95     15.55 o
 -15   1   8      350.95      361.35     22.66 o
 -13   1   8        1.30        2.43     11.64 o
 -11   1   8       35.91       24.39     19.39 o
  -9   1   8     1476.01     1513.78     29.46 o
  -7   1   8      778.23      972.08     40.21 o
  -5   1   8      439.29      556.58     14.11 o
  -3   1   8     2030.71     1887.45     33.13 o
  -1   1   8     5855.15     5878.27     88.36 o
   1   1   8      356.52      463.79     19.10 o
   3   1   8      340.88      296.36     10.50 o
   5   1   8     5554.98     5749.90     64.06 o
   7   1   8      423.09      372.51     13.62 o
   9   1   8      640.85      685.51     17.53 o
  11   1   8      605.92      606.19     24.15 o
  13   1   8      310.97      313.34     20.82 o
  15   1   8      118.02       87.00     13.23 o
 -16   2   8      154.57      157.46     21.23 o
 -14   2   8      365.04      376.77     30.79 o
 -12   2   8      793.55      852.46     59.32 o
 -10   2   8       83.75       94.99     13.42 o
  -8   2   8      681.63      635.60     26.90 o
  -6   2   8       28.16       45.12      7.30 o
  -4   2   8     1530.64     1687.65     32.08 o
  -2   2   8     1693.47     1685.70     31.04 o
   0   2   8      256.83      301.35      7.68 o
   2   2   8      888.17      855.50     14.73 o
   4   2   8        1.68        2.93      5.17 o
   6   2   8      187.06      145.92      8.02 o
   8   2   8     3807.09     3872.50     47.89 o
  10   2   8     1113.49     1078.26     23.99 o
  12   2   8      944.42      914.67     24.71 o
  14   2   8       24.01       13.78     11.08 o
  16   2   8       85.84       99.99     15.53 o
 -15   3   8      344.94      362.42     25.95 o
 -13   3   8      289.15      333.36     42.20 o
 -11   3   8       28.61       35.91     13.81 o
  -9   3   8      862.59      876.13     30.72 o
  -7   3   8     1882.39     1917.32     44.87 o
  -5   3   8       14.27       13.73      7.68 o
  -3   3   8      155.88      152.07     17.18 o
  -1   3   8     1768.44     1779.38     25.60 o
   1   3   8     3488.46     3249.41     34.99 o
   3   3   8     2008.16     1608.38     24.29 o
   5   3   8     1965.72     1897.48     26.95 o
   7   3   8     5874.20     5712.34     70.33 o
   9   3   8      887.88      922.86     21.54 o
  11   3   8      447.27      464.29     18.38 o
  13   3   8      486.31      510.61     20.64 o
  15   3   8      560.73      560.44     29.90 o
 -16   4   8       18.22        5.72     10.83 o
 -14   4   8       30.92       31.75     16.02 o
 -12   4   8      186.71      200.56     19.63 o
 -10   4   8      337.08      347.57     39.85 o
  -8   4   8     3592.90     3697.86     95.65 o
  -6   4   8      115.11       98.48     21.49 o
  -4   4   8     1694.38     1718.35     35.78 o
  -2   4   8     6130.38     6245.12     71.33 o
   0   4   8     2613.82     2591.72     30.26 o
   2   4   8     6854.91     7268.25     83.83 o
   4   4   8     1908.90     1853.98     32.36 o
   6   4   8     4182.80     4125.98     56.80 o
   8   4   8      187.44      199.31     11.99 o
  10   4   8      341.70      264.72     14.09 o
  12   4   8     1131.77     1119.28     27.79 o
  14   4   8       78.29      118.20     15.58 o
 -15   5   8        0.52      -10.86     15.79 o
 -13   5   8      161.65      151.44     19.91 o
 -11   5   8       26.41       33.62     20.00 o
  -9   5   8      248.17      244.33     28.90 o
  -7   5   8      195.27      209.31     17.39 o
  -5   5   8     1509.64     1508.69     33.84 o
  -3   5   8      144.17      112.95      7.18 o
  -1   5   8      760.98      858.42     19.56 o
   1   5   8      101.34      133.14      8.49 o
   3   5   8      194.20      268.01     10.30 o
   5   5   8      399.23      464.33     19.69 o
   7   5   8     1385.49     1417.56     26.76 o
   9   5   8     1782.33     1601.31     31.86 o
  11   5   8      208.24      207.53     18.42 o
  13   5   8      412.50      393.69     23.73 o
  15   5   8      113.60      103.87     17.41 o
 -14   6   8      139.33      188.10     27.76 o
 -12   6   8        4.07      -16.67     16.67 o
 -10   6   8      289.57      281.19     27.76 o
  -8   6   8      208.70      181.82     19.48 o
  -6   6   8     2303.82     2355.84     57.00 o
  -4   6   8      196.97      180.12     12.01 o
  -2   6   8      474.57      422.09     15.14 o
   2   6   8    12700.05    12610.50    167.77 o
   4   6   8      421.17      376.09     13.13 o
   6   6   8      875.45      860.94     21.12 o
   8   6   8     1757.41     1708.00     33.22 o
  10   6   8     3519.71     3331.70     69.04 o
  12   6   8       55.43      106.25     14.69 o
  14   6   8      381.82      340.37     22.85 o
 -13   7   8      215.21      262.90     17.71 o
 -11   7   8      115.83      122.25     24.21 o
  -9   7   8      327.98      318.26     29.64 o
  -7   7   8     1055.67     1080.92     31.26 o
  -5   7   8     1325.94     1455.60     43.38 o
  -3   7   8     1064.42     1079.82     32.83 o
  -1   7   8     4248.30     4224.19     65.13 o
   1   7   8     3753.45     3695.99     57.30 o
   3   7   8     1802.20     1707.02     29.05 o
   5   7   8     1230.14     1250.16     27.04 o
   7   7   8     1963.14     1856.93     34.95 o
   9   7   8     2470.01     2348.99     41.77 o
  11   7   8     1177.77     1182.18     32.28 o
  13   7   8      106.84       94.12     15.21 o
 -12   8   8      140.59      104.21     16.17 o
 -10   8   8       18.23       14.69     13.68 o
  -8   8   8       30.32       42.76     13.42 o
  -6   8   8       24.55        9.55     18.01 o
  -4   8   8       22.14       14.24     15.35 o
  -2   8   8      175.88      194.41     17.96 o
   0   8   8      151.26      157.89     12.45 o
   2   8   8      204.71      229.18     15.91 o
   4   8   8       13.36       27.82     10.86 o
   6   8   8      321.29      266.41     17.82 o
   8   8   8      125.39      117.67     14.18 o
  10   8   8       12.24       12.82     15.67 o
  12   8   8       28.20       37.88     15.59 o
 -11   9   8        0.60        1.93     14.60 o
  -9   9   8      222.91      244.25     22.89 o
  -7   9   8     1048.63      990.58     35.00 o
  -5   9   8     1048.13     1038.81     40.70 o
  -3   9   8       87.41       98.80     16.29 o
  -1   9   8     3329.18     3309.68     67.03 o
   1   9   8      433.02      433.35     22.83 o
   3   9   8       14.28        8.59     12.08 o
   5   9   8      786.00      862.48     30.01 o
   7   9   8      197.27      219.45     19.18 o
   9   9   8      243.52      221.09     23.04 o
  -8  10   8        6.18       -5.12     17.42 o
  -6  10   8      349.00      444.52     31.73 o
  -4  10   8      158.06      203.31     31.41 o
  -2  10   8     1136.93     1117.23     47.24 o
   0  10   8     1372.86     1426.36     39.58 o
   2  10   8     1064.17     1112.13     36.68 o
   4  10   8      181.05      164.83     18.13 o
   6  10   8       25.23       25.36     14.65 o
   8  10   8       87.31       91.68     19.39 o
  -5  11   8      139.56      110.74     29.75 o
  -3  11   8      155.02      177.35     30.58 o
  -1  11   8      381.91      426.60     24.12 o
   1  11   8      629.08      728.85     57.25 o
   3  11   8       64.58      110.77     18.49 o
   5  11   8       47.22       49.78     17.01 o
 -15   1   9       74.61       99.36     14.32 o
 -13   1   9      134.02      173.48     16.63 o
 -11   1   9      681.87      717.87     25.83 o
  -9   1   9      702.63      665.93     17.49 o
  -7   1   9     1725.25     1715.12     38.48 o
  -5   1   9     6629.29     6362.43     96.93 o
  -3   1   9      537.02      555.01     15.76 o
  -1   1   9     3717.89     3822.27     51.85 o
   1   1   9     7641.94     8188.36    106.11 o
   3   1   9     6454.37     6571.50     70.79 o
   5   1   9     3280.77     3061.73     36.04 o
   7   1   9     1676.95     1734.99     28.54 o
   9   1   9    11433.16    11386.58    131.55 o
  11   1   9     6692.30     6816.47     92.32 o
  13   1   9       46.51       57.65     11.96 o
  15   1   9      275.75      305.42     18.20 o
 -16   2   9      756.11      746.70     25.67 o
 -14   2   9     1191.48     1289.72     41.48 o
 -12   2   9     1906.41     1977.40     50.57 o
 -10   2   9      569.04      545.35     24.20 o
  -8   2   9     3067.13     3169.74     77.66 o
  -6   2   9     5902.39     6225.11    174.25 o
  -4   2   9     9372.40     9671.65    145.05 o
  -2   2   9      310.33      287.49     13.29 o
   0   2   9    17728.05    18989.91    200.35 o
   2   2   9     4472.51     4226.31     50.97 o
   4   2   9     7858.17     7918.31     85.45 o
   6   2   9     1191.47     1158.24     19.80 o
   8   2   9     5297.56     5257.19     66.74 o
  10   2   9     1785.99     1722.38     30.91 o
  12   2   9     1891.14     1875.66     36.68 o
  14   2   9      211.98      227.20     16.22 o
  16   2   9       48.51       39.73     14.29 o
 -15   3   9      326.14      293.94     24.64 o
 -13   3   9     1402.56     1426.62     80.70 o
 -11   3   9      461.68      506.27     25.45 o
  -9   3   9      162.78      177.56     20.43 o
  -7   3   9     2204.35     2272.60     51.69 o
  -5   3   9     4311.81     4521.25     86.89 o
  -3   3   9     5530.41     6069.32    107.44 o
  -1   3   9     1309.19     1423.17     24.30 o
   1   3   9       15.75       30.49      4.84 o
   3   3   9     4812.29     5163.60     61.69 o
   5   3   9      213.21      209.86     10.01 o
   7   3   9      468.26      452.68     19.61 o
   9   3   9        2.95        1.41      9.15 o
  11   3   9      153.85      174.16     17.50 o
  13   3   9       63.56       72.68     12.56 o
  15   3   9       98.26       95.25     17.14 o
 -14   4   9      125.92      100.76     28.03 o
 -12   4   9      758.05      725.52     32.30 o
 -10   4   9        2.07        0.43     20.55 o
  -8   4   9      603.30      597.90     26.42 o
  -6   4   9       94.51      116.34     18.27 o
  -4   4   9      476.37      470.02     18.13 o
  -2   4   9     4192.21     4386.69     60.73 o
   0   4   9      500.04      475.54     11.29 o
   2   4   9     4818.46     5308.61     63.12 o
   4   4   9      445.07      440.15     13.52 o
   6   4   9      520.52      556.31     16.95 o
   8   4   9       33.57       25.77     10.40 o
  10   4   9     1052.13      945.72     33.88 o
  12   4   9      311.15      304.45     24.60 o
  14   4   9        9.86       -0.41     14.53 o
 -15   5   9       41.80       51.62     17.96 o
 -13   5   9      162.51      194.54     20.90 o
 -11   5   9       30.13       29.71     17.55 o
  -9   5   9      401.89      394.04     27.43 o
  -7   5   9     2406.51     2332.17     54.80 o
  -5   5   9     2383.02     2221.91     63.99 o
  -3   5   9     4484.15     4334.47     62.33 o
  -1   5   9     1244.73     1148.85     27.03 o
   1   5   9     7064.73     6854.81     95.41 o
   3   5   9     7142.35     7454.90     94.33 o
   5   5   9     2458.08     2474.33     34.54 o
   7   5   9     3273.23     3273.36     46.88 o
   9   5   9      383.19      457.25     23.41 o
  11   5   9      368.05      401.91     20.55 o
  13   5   9       60.26       81.59     16.76 o
 -14   6   9       55.75       21.88     27.27 o
 -12   6   9       26.88       24.99     19.76 o
 -10   6   9      258.05      249.13     29.75 o
  -8   6   9      453.94      438.82     30.82 o
  -6   6   9     1523.03     1351.29     50.09 o
  -4   6   9     2962.44     2836.38     58.59 o
  -2   6   9     2770.59     2807.37     58.58 o
   0   6   9      900.23      932.28     17.53 o
   2   6   9     9347.82     9417.71    129.19 o
   4   6   9      630.15      630.77     18.09 o
   6   6   9      773.46      782.77     22.36 o
   8   6   9      923.31      892.09     22.43 o
  10   6   9     1153.85     1082.54     30.45 o
  12   6   9      314.87      335.61     20.55 o
  14   6   9        5.81       20.88     15.71 o
 -13   7   9        3.27       -3.54     20.23 o
 -11   7   9       43.95       55.81     22.59 o
  -9   7   9        4.49      -14.87     23.97 o
  -7   7   9      217.52      225.60     30.97 o
  -5   7   9      188.80      237.65     21.73 o
  -3   7   9      292.66      302.74     19.13 o
  -1   7   9      337.53      404.31     25.09 o
   1   7   9      897.32      915.07     23.59 o
   3   7   9     1207.82     1184.48     26.21 o
   5   7   9        0.51       -0.73      9.26 o
   7   7   9        2.25       21.23     10.29 o
   9   7   9      119.84      146.03     14.03 o
  11   7   9       39.20       -6.67     14.54 o
  13   7   9        9.53      -12.55     12.55 o
 -12   8   9      255.62      271.90     19.90 o
 -10   8   9      462.88      463.73     23.93 o
  -8   8   9     2961.00     3075.34     67.58 o
  -6   8   9     3740.33     3826.29     78.87 o
  -4   8   9     1209.16     1270.85     94.21 o
  -2   8   9       12.22      -10.54     12.87 o
   0   8   9     8292.57     8562.94    130.79 o
   2   8   9      443.98      395.37     20.14 o
   4   8   9     1002.97     1123.02     29.84 o
   6   8   9      411.32      479.00     21.36 o
   8   8   9     1115.34     1201.23     49.13 o
  10   8   9      184.19      222.79     37.09 o
  -9   9   9      185.90      178.46     23.37 o
  -7   9   9       54.67       61.46     15.99 o
  -5   9   9       18.56       11.69     26.07 o
  -3   9   9      415.33      441.90     42.15 o
  -1   9   9     1343.73     1348.98     45.33 o
   1   9   9     1382.37     1438.85     39.55 o
   3   9   9     2886.45     2803.37     63.66 o
   5   9   9      624.68      650.65     43.66 o
   7   9   9      133.82      135.38     17.69 o
   9   9   9      594.50      603.89     32.60 o
  -8  10   9      209.70      227.85     25.36 o
  -6  10   9      116.60      101.17     38.84 o
  -4  10   9       16.65       33.06     24.79 o
  -2  10   9        2.56       22.07     24.79 o
   0  10   9       65.58       94.47     17.48 o
   2  10   9        3.66       -4.13     13.60 o
   4  10   9      187.74      217.07     20.92 o
   6  10   9      123.90      116.94     16.80 o
   8  10   9       28.25       19.48     17.81 o
  -5  11   9      175.61      161.98     31.41 o
  -3  11   9      110.52      132.23     31.41 o
  -1  11   9      101.82      116.68     24.62 o
   1  11   9      245.10      237.28     30.99 o
   3  11   9       34.31       27.25     15.79 o
 -16   0  10       28.27      -11.52     16.11 o
 -14   0  10      100.80       40.11     33.88 o
 -12   0  10      645.11      555.36     56.20 o
 -10   0  10    10711.60    10708.93    345.45 o
  -8   0  10     5225.87     5654.45    195.04 o
  -6   0  10     4745.29     4816.45    168.59 o
  -4   0  10      815.63      656.19     49.59 o
  -2   0  10    12664.39    13235.18    509.91 o
   0   0  10    10669.37    10501.59    221.50 o
   2   0  10     1729.60     1621.38     57.64 o
   4   0  10     5765.00     5671.03     90.33 o
   6   0  10     9292.44     9569.69    203.92 o
   8   0  10      285.11      340.66     21.25 o
  10   0  10     5991.36     6197.46    120.30 o
  12   0  10       11.04        9.82     19.51 o
  14   0  10       18.29       30.57     17.25 o
  16   0  10       16.00       27.70     18.34 o
 -15   1  10       10.35       21.21     10.00 o
 -13   1  10      276.57      260.79     19.62 o
 -11   1  10     1206.74     1196.92     50.32 o
  -9   1  10     1277.29     1246.47     32.97 o
  -7   1  10       66.32       83.17      7.46 o
  -5   1  10     1097.47     1037.05     23.38 o
  -3   1  10     1922.79     1807.86     38.56 o
  -1   1  10     8552.56     8818.15    118.33 o
   1   1  10    16135.78    17286.07    313.50 o
   3   1  10     6681.32     6935.77     80.24 o
   5   1  10     2439.75     2527.95     35.68 o
   7   1  10      719.25      649.25     19.54 o
   9   1  10     4319.63     4407.97     55.19 o
  11   1  10      339.99      352.91     17.74 o
  13   1  10      940.57      921.12     26.58 o
  15   1  10       38.07       20.90     12.69 o
 -16   2  10        3.78        8.14     10.35 o
 -14   2  10      104.73      103.80     17.54 o
 -12   2  10       43.98       36.73     19.00 o
 -10   2  10      208.44      183.57     17.94 o
  -8   2  10      169.84      208.84     18.17 o
  -6   2  10       58.07       12.69     16.49 o
  -4   2  10      427.70      393.63     18.45 o
  -2   2  10     1162.84     1285.64     21.15 o
   0   2  10      448.08      383.04     13.73 o
   2   2  10      680.66      689.48     15.11 o
   4   2  10       25.42       25.02      6.10 o
   6   2  10        2.62        7.63      6.81 o
   8   2  10       96.85       97.28      9.99 o
  10   2  10        3.69       -9.19      9.19 o
  12   2  10      350.13      337.09     19.08 o
  14   2  10        3.88       -2.29     12.58 o
 -15   3  10        2.75       13.85     15.71 o
 -13   3  10      191.27      199.21     20.44 o
 -11   3  10      551.35      535.39     27.63 o
  -9   3  10      579.52      532.77     25.41 o
  -7   3  10      324.46      314.16     19.58 o
  -5   3  10     1275.25     1227.40     34.95 o
  -3   3  10     4872.41     4830.94     88.94 o
  -1   3  10     1827.29     1810.65     29.51 o
   1   3  10     4172.50     4269.63     50.60 o
   3   3  10     3418.69     3495.76     45.18 o
   5   3  10     3537.51     3425.86     46.77 o
   7   3  10     3351.66     3459.56     45.12 o
   9   3  10      180.28      214.43     14.84 o
  11   3  10     1400.53     1462.40     41.62 o
  13   3  10      477.16      513.49     23.83 o
  15   3  10       23.35       30.93     14.78 o
 -14   4  10      306.62      338.14     27.89 o
 -12   4  10     2510.26     2415.06     60.71 o
 -10   4  10      308.21      303.02     22.08 o
  -8   4  10      491.92      549.14     25.68 o
  -6   4  10      330.17      320.09     56.20 o
  -4   4  10     3654.76     3494.00    162.49 o
  -2   4  10     9125.77     9604.86    125.45 o
   0   4  10       25.95       17.72      4.55 o
   2   4  10     1194.43     1190.59     25.48 o
   4   4  10      707.51      692.11     16.81 o
   6   4  10       28.00       64.81      9.88 o
   8   4  10     1048.33      997.51     31.91 o
  10   4  10      380.53      433.18     18.84 o
  12   4  10      610.99      588.21     25.40 o
  14   4  10      285.65      289.82     23.04 o
 -13   5  10      327.63      282.17     29.11 o
 -11   5  10       91.44       76.29     16.00 o
  -9   5  10      522.45      544.26     27.48 o
  -7   5  10      339.20      301.36     20.71 o
  -5   5  10      746.22      633.13     34.54 o
  -3   5  10     1311.71     1443.59     31.37 o
  -1   5  10       85.76      115.05     13.14 o
   1   5  10       10.98        4.22      3.76 o
   3   5  10     1001.24     1052.46     39.22 o
   5   5  10       11.26       12.08      8.74 o
   7   5  10     1259.91     1267.27     27.41 o
   9   5  10        0.26        7.15     10.44 o
  11   5  10      222.10      165.50     16.52 o
  13   5  10       48.24       25.55     15.58 o
 -12   6  10        2.62       21.40     25.62 o
 -10   6  10      469.43      578.35     36.47 o
  -8   6  10       32.50       47.19     17.86 o
  -6   6  10     1072.24     1038.85     54.55 o
  -4   6  10      942.68      926.38     43.04 o
  -2   6  10     1227.41     1215.65     58.63 o
   0   6  10      792.20      812.01     17.10 o
   2   6  10      382.07      404.07     15.29 o
   4   6  10     1384.14     1374.42     26.28 o
   6   6  10     2385.19     2412.90     46.89 o
   8   6  10      135.19      188.43     14.50 o
  10   6  10      844.17      835.77     27.70 o
  12   6  10      257.05      283.08     19.87 o
 -11   7  10       90.63       89.93     24.21 o
  -9   7  10      139.76      176.56     26.45 o
  -7   7  10      693.99      733.93     24.50 o
  -5   7  10     1474.73     1399.50     37.80 o
  -3   7  10      518.02      487.16     27.40 o
  -1   7  10      177.10      182.67     16.96 o
   1   7  10      239.46      243.14     15.09 o
   3   7  10      155.78      186.75     13.47 o
   5   7  10     1072.99     1106.15     26.23 o
   7   7  10      241.55      314.86     16.71 o
   9   7  10      503.81      528.85     24.14 o
  11   7  10      784.29      778.10     46.66 o
 -10   8  10       39.11       27.58     12.46 o
  -8   8  10      356.38      332.39     24.19 o
  -6   8  10      290.37      303.20     21.99 o
  -4   8  10      312.50      317.30     31.41 o
  -2   8  10        1.87       13.22     15.87 o
   0   8  10      108.99      112.82     11.13 o
   2   8  10      417.95      406.79     21.81 o
   4   8  10       68.82       57.77     12.71 o
   6   8  10      141.75      140.01     14.56 o
   8   8  10        4.10       15.32     12.94 o
  10   8  10       10.32       17.58     15.27 o
  -9   9  10      128.50      134.49     19.23 o
  -7   9  10      473.78      503.52     27.27 o
  -5   9  10      459.89      439.59     29.33 o
  -3   9  10        2.08       -4.49     15.87 o
  -1   9  10      140.47      148.57     18.49 o
   1   9  10      919.63      996.04     66.47 o
   3   9  10       61.38      129.08     20.68 o
   5   9  10      532.04      555.33     29.36 o
   7   9  10       16.38       31.65     15.03 o
   9   9  10      269.63      352.02     42.84 o
  -6  10  10      693.55      684.84     38.47 o
  -4  10  10     1375.34     1409.89     69.42 o
  -2  10  10     1729.49     1553.69     74.38 o
   0  10  10     1282.52     1410.26     37.51 o
   2  10  10     2893.65     2914.34     65.83 o
   4  10  10     3122.19     2924.75     68.61 o
   6  10  10      874.38      805.27     35.92 o
  -3  11  10      635.92      616.51     52.89 o
  -1  11  10      671.62      647.52     41.64 o
   1  11  10       73.41       89.90     20.11 o
   3  11  10     1165.57     1192.91     55.21 o
 -15   1  11      286.73      295.35     24.03 o
 -13   1  11       29.84       39.55     13.71 o
 -11   1  11       14.20        2.22     10.90 o
  -9   1  11     5686.73     5702.14    108.41 o
  -7   1  11     3608.44     3595.26     60.08 o
  -5   1  11     2768.04     2821.93     65.71 o
  -3   1  11     1480.33     1413.53     27.44 o
  -1   1  11     1651.19     1621.90     26.55 o
   1   1  11      240.34      365.36     19.67 o
   3   1  11      654.11      584.79     14.86 o
   5   1  11     4335.87     4423.65     56.03 o
   7   1  11     1107.25     1123.48     28.89 o
   9   1  11     1320.92     1374.87     26.15 o
  11   1  11       37.09       37.53     11.63 o
  13   1  11      108.80      141.73     16.68 o
  15   1  11      272.55      305.07     28.36 o
 -14   2  11       48.87       57.28     16.47 o
 -12   2  11      844.87      858.95     73.51 o
 -10   2  11      772.47      826.35     30.41 o
  -8   2  11      619.81      590.40     35.76 o
  -6   2  11     2817.79     2688.84     68.22 o
  -2   2  11      864.72      772.87     17.15 o
   0   2  11     4595.92     4734.71     54.56 o
   2   2  11     3575.04     3461.27     83.59 o
   4   2  11     7984.12     7953.30     93.68 o
   6   2  11     1441.43     1421.78     24.82 o
   8   2  11      979.45      960.89     26.73 o
  10   2  11      138.65      144.20     17.67 o
  12   2  11      908.28      931.96     29.90 o
  14   2  11      785.66      805.24     29.67 o
 -15   3  11       15.57       -6.14     16.42 o
 -13   3  11       12.43       17.68     15.23 o
 -11   3  11      170.78      181.07     18.74 o
  -9   3  11       26.92       25.56     12.36 o
  -7   3  11      202.93      189.41     17.16 o
  -5   3  11      752.20      776.30     44.93 o
  -1   3  11     4598.41     4900.86     68.10 o
   1   3  11      280.11      326.96     14.57 o
   3   3  11     4922.47     5195.77     63.44 o
   5   3  11      974.17      984.44     22.24 o
   7   3  11      346.89      353.23     14.41 o
   9   3  11      432.28      386.82     18.09 o
  11   3  11      251.29      203.44     17.48 o
  13   3  11      773.12      754.82     28.45 o
  15   3  11      198.54      219.18     19.66 o
 -14   4  11       68.68      100.85     32.73 o
 -12   4  11      425.72      412.55     26.00 o
 -10   4  11        2.05       -5.92     12.88 o
  -8   4  11       17.13       26.48     12.74 o
  -6   4  11      120.46      113.89     17.57 o
  -4   4  11      329.43      341.87     40.50 o
  -2   4  11     3245.10     3292.44     76.72 o
   0   4  11      694.14      620.62     19.42 o
   2   4  11      871.33      842.87     21.16 o
   4   4  11        6.56       10.83      8.17 o
   6   4  11       76.78       68.18     11.49 o
   8   4  11      297.75      266.28     16.41 o
  10   4  11      342.80      342.74     18.16 o
  12   4  11      166.37      188.78     17.70 o
  14   4  11        8.33       42.05     15.27 o
 -13   5  11       37.74       76.54     27.00 o
 -11   5  11       79.05       98.51     17.86 o
  -9   5  11      176.35      182.66     18.78 o
  -7   5  11       26.17       18.47     13.28 o
  -5   5  11      407.69      367.51     27.76 o
  -3   5  11     1092.96     1113.07     34.84 o
  -1   5  11     1558.21     1583.65     39.79 o
   1   5  11     2650.44     2651.18     42.31 o
   3   5  11      870.57      883.74     21.44 o
   5   5  11      602.09      637.84     19.15 o
   7   5  11     3991.61     3817.27     58.01 o
   9   5  11      757.38      756.35     23.22 o
  11   5  11      662.10      658.70     26.64 o
  13   5  11       84.23      106.88     18.56 o
 -12   6  11       19.38       -6.47     19.05 o
 -10   6  11       10.34      -16.67     16.67 o
  -8   6  11      294.46      318.49     28.19 o
  -6   6  11       14.87       23.81     23.97 o
  -4   6  11       10.72       13.68     11.19 o
  -2   6  11      272.58      284.11     21.49 o
   0   6  11       14.06       -4.89     11.08 o
   2   6  11      119.30      131.06     13.76 o
   4   6  11      112.45      126.70     11.24 o
   6   6  11     1921.76     1776.26     36.34 o
   8   6  11        3.53        5.61     10.88 o
  10   6  11       94.04       51.87     13.99 o
  12   6  11       87.41       59.01     15.02 o
 -11   7  11       28.72       18.76     21.04 o
  -9   7  11      147.75      122.12     25.40 o
  -7   7  11       42.70       22.56     19.76 o
  -5   7  11       81.83       78.15     25.44 o
  -3   7  11        2.53        1.33     14.05 o
  -1   7  11     7489.73     7175.80    161.18 o
   1   7  11       59.06       82.69     11.14 o
   3   7  11      108.13       94.24     19.09 o
   5   7  11      156.53      178.94     14.85 o
   7   7  11      379.61      368.97     18.31 o
   9   7  11      380.36      422.44     24.04 o
  11   7  11      366.34      357.04     22.06 o
 -10   8  11     1230.24     1247.44     47.80 o
  -8   8  11     1726.50     1725.30     45.47 o
  -6   8  11      402.57      428.49     23.98 o
  -4   8  11     2640.00     2718.78    147.11 o
  -2   8  11      197.22      180.91     21.84 o
   0   8  11     2247.56     2257.20     55.70 o
   2   8  11      197.35      205.26     17.60 o
   4   8  11      341.00      392.36     21.84 o
   6   8  11      695.81      659.82     39.12 o
   8   8  11     1641.43     1648.03     43.07 o
  10   8  11      290.03      276.32     22.62 o
  -9   9  11       14.61       21.25     14.95 o
  -7   9  11       12.79        0.21     14.40 o
  -5   9  11      429.99      431.64     51.24 o
  -3   9  11      388.99      500.93     32.92 o
  -1   9  11     3043.08     3054.05     83.93 o
   1   9  11      283.33      293.21     27.43 o
   3   9  11     1047.93      997.01     53.91 o
   5   9  11      504.88      468.54     27.58 o
   7   9  11      284.47      278.49     34.09 o
  -6  10  11       21.16       38.68     19.26 o
  -4  10  11        0.58       -6.61     23.14 o
  -2  10  11       71.65      142.15     31.41 o
   0  10  11       58.14       51.95     31.41 o
   2  10  11      195.28      218.22     19.38 o
   4  10  11      155.33      172.29     30.30 o
   6  10  11      150.17      171.92     21.86 o
 -14   0  12     2340.78     2403.95     79.34 o
 -12   0  12      428.91      568.58     61.15 o
 -10   0  12     4529.72     4576.78    175.21 o
  -8   0  12     9696.76     9626.28    314.04 o
  -6   0  12     4535.76     4844.55    173.55 o
  -4   0  12     2166.85     2258.91    171.07 o
  -2   0  12     6252.10     5925.52    178.51 o
   2   0  12     2435.58     2258.55     62.89 o
   4   0  12     1976.80     1883.67     57.41 o
   6   0  12    18700.04    19141.11    325.06 o
   8   0  12    14577.32    14871.50    322.34 o
  10   0  12     1399.30     1455.41     58.60 o
  12   0  12      485.71      565.85     41.88 o
  14   0  12      931.46     1022.04     62.80 o
 -15   1  12      485.40      519.91     34.46 o
 -13   1  12        1.78       20.01     13.24 o
 -11   1  12      397.77      386.83     20.98 o
  -9   1  12      801.25      716.97     32.81 o
  -7   1  12     1001.81     1102.61     52.94 o
  -5   1  12     1584.55     1601.39     40.27 o
  -3   1  12     1198.77     1184.99     28.08 o
  -1   1  12     5390.15     5318.56    180.99 o
   1   1  12     6717.24     6758.43    101.38 o
   3   1  12     1951.20     1892.99     36.74 o
   5   1  12     5265.33     5357.83     72.78 o
   7   1  12      220.00      221.37     14.89 o
   9   1  12    12201.50    12454.06    145.03 o
  11   1  12      375.34      371.45     23.82 o
  13   1  12       96.32       96.11     18.00 o
  15   1  12       48.95       62.90     18.25 o
 -14   2  12       81.49      109.33     19.42 o
 -12   2  12       27.10       51.20     14.90 o
 -10   2  12      103.28       83.60     14.21 o
  -8   2  12      202.82      197.09     33.21 o
  -6   2  12       30.75       42.20     11.99 o
  -2   2  12       73.26       79.69      9.27 o
   0   2  12       90.12       89.93      9.27 o
   2   2  12        8.57        0.56      7.05 o
   4   2  12      197.07      178.22     12.70 o
   6   2  12      941.30      903.51     30.06 o
   8   2  12       25.97       34.60     10.49 o
  10   2  12       88.63       92.95     13.20 o
  12   2  12       32.30       67.64     15.22 o
  14   2  12        3.39      -15.25     15.25 o
 -13   3  12       79.15      103.54     18.95 o
 -11   3  12      136.08      138.42     20.16 o
  -9   3  12      541.96      596.26     65.74 o
  -7   3  12      493.25      477.81     24.42 o
  -5   3  12      219.13      227.00     21.39 o
  -3   3  12     2338.74     2421.88     44.11 o
  -1   3  12     1347.95     1359.84     41.18 o
   1   3  12     3663.81     3753.88     71.49 o
   3   3  12     1760.05     1767.07     53.20 o
   5   3  12      448.15      481.68     20.58 o
   7   3  12     1158.33     1149.62     23.94 o
   9   3  12      319.83      344.13     17.92 o
  11   3  12      718.63      755.88     27.85 o
  13   3  12      312.21      343.51     21.88 o
 -14   4  12      165.13      188.31     22.46 o
 -12   4  12      238.36      243.35     22.35 o
 -10   4  12      366.24      390.89     24.79 o
  -8   4  12     1386.42     1358.43     40.31 o
  -6   4  12     3705.16     3596.62     93.43 o
  -4   4  12     1723.33     1680.96     72.73 o
  -2   4  12     2930.06     2995.64     72.01 o
   0   4  12     5477.31     5552.61    125.54 o
   2   4  12     3148.91     2998.51     43.64 o
   4   4  12      125.39      141.26     12.09 o
   6   4  12       27.82       30.28     10.98 o
   8   4  12     1161.43     1119.50     51.06 o
  10   4  12     1270.03     1245.74     34.62 o
  12   4  12        4.27        4.30     13.71 o
 -13   5  12       38.53       43.15     21.04 o
 -11   5  12      101.46       96.02     17.86 o
  -9   5  12      589.20      573.63     29.16 o
  -7   5  12      242.93      251.18     25.36 o
  -5   5  12       14.52        4.62     18.18 o
  -3   5  12       60.44       73.23     13.75 o
  -1   5  12     1058.62     1077.26     41.39 o
   1   5  12      317.60      312.04     12.20 o
   3   5  12       86.11       88.66     11.49 o
   5   5  12      650.68      544.77     21.54 o
   7   5  12     4013.74     3440.41     54.29 o
   9   5  12       56.71       58.42     12.53 o
  11   5  12       73.31       47.79     16.44 o
  13   5  12      116.36      157.07     20.96 o
 -12   6  12       17.26       28.41     21.84 o
 -10   6  12      365.88      444.75     34.54 o
  -8   6  12      927.17      780.73     42.07 o
  -6   6  12     1020.24     1071.55     68.60 o
  -4   6  12       25.81       28.64      9.57 o
  -2   6  12      939.51      916.23     35.72 o
   0   6  12     3163.03     3192.75     67.94 o
   2   6  12     1488.48     1476.39     30.84 o
   4   6  12     1045.03     1160.72     29.93 o
   6   6  12     1288.89     1279.54     37.82 o
   8   6  12        7.93        5.29     12.08 o
  10   6  12       27.37       21.47     15.06 o
  12   6  12      234.09      274.90     23.52 o
 -11   7  12      337.06      359.15     33.75 o
  -9   7  12     1041.83      999.18     54.55 o
  -7   7  12     1701.52     1649.63     41.17 o
  -5   7  12      820.96      810.62     32.41 o
  -3   7  12     3208.44     3350.73     85.42 o
  -1   7  12     1323.31     1330.24     46.80 o
   1   7  12     3180.50     3331.05     83.50 o
   3   7  12      746.35      805.53     26.45 o
   5   7  12     1504.12     1448.77     62.03 o
   7   7  12      850.28      882.85     28.43 o
   9   7  12      279.40      263.37     19.39 o
  11   7  12        4.36        4.01     15.71 o
 -10   8  12      106.02       97.12     14.51 o
  -8   8  12       35.08       45.65     13.60 o
  -6   8  12        4.37       16.20     13.75 o
  -4   8  12      646.58      606.39     32.57 o
  -2   8  12      268.90      259.53     24.62 o
   0   8  12        1.68       33.59     17.86 o
   2   8  12      219.37      196.97     34.99 o
   4   8  12        8.00        3.70     12.19 o
   6   8  12       20.09       16.86     13.76 o
   8   8  12        1.75        6.97     14.53 o
  -7   9  12       82.59       79.12     17.10 o
  -5   9  12       85.32       83.96     20.49 o
  -3   9  12      652.21      638.89     35.70 o
  -1   9  12       49.40       40.06     30.58 o
   1   9  12      170.18      194.78     22.32 o
   3   9  12      420.87      420.36     22.66 o
   5   9  12      880.59      900.12     34.97 o
   7   9  12       43.48       53.83     18.72 o
  -4  10  12       68.55       61.15     26.45 o
  -2  10  12      343.84      299.17     38.01 o
   0  10  12      918.16      819.82     57.85 o
   2  10  12      419.92      443.77     33.31 o
   4  10  12      326.36      321.65     24.46 o
 -13   1  13      395.40      416.81     24.50 o
 -11   1  13      153.16      170.25     16.18 o
  -9   1  13      346.64      335.33     19.76 o
  -7   1  13       28.12       27.68     12.56 o
  -5   1  13     1381.40     1291.83     60.33 o
  -3   1  13     1268.99     1134.93     50.41 o
   1   1  13     3315.12     3418.19    110.74 o
   3   1  13     4351.28     4348.02     75.22 o
   5   1  13      897.90      892.42     24.25 o
   7   1  13     6364.49     6625.62     90.48 o
   9   1  13     1328.96     1372.70     31.81 o
  11   1  13      622.13      685.01     31.75 o
  13   1  13      153.10      154.36     20.04 o
 -14   2  13      171.87      173.36     20.70 o
 -12   2  13      213.90      235.54     20.42 o
 -10   2  13      153.47      177.76     17.77 o
  -8   2  13      193.98      198.02     17.18 o
  -6   2  13      735.46      635.25     26.26 o
  -4   2  13     2124.20     2120.23     57.02 o
  -2   2  13     5547.94     4813.32    696.69 o
   0   2  13     3168.37     3113.58     49.39 o
   2   2  13     2393.04     2545.40     48.38 o
   4   2  13     5245.88     5277.15     73.39 o
   6   2  13      901.08      838.78     24.34 o
   8   2  13      173.18      172.89     14.54 o
  10   2  13     1365.73     1364.13     41.27 o
  12   2  13      454.72      492.95     28.77 o
  14   2  13      105.92       61.67     19.09 o
 -13   3  13       15.70       -4.86     15.23 o
 -11   3  13       49.41       55.15     15.82 o
  -9   3  13        0.88        0.71     13.15 o
  -7   3  13       48.31       66.35     14.60 o
  -5   3  13     3738.67     3620.40     93.43 o
  -3   3  13       24.82       38.50      8.57 o
  -1   3  13     1785.63     1836.04     51.27 o
   1   3  13      268.00      289.40     12.72 o
   3   3  13      128.62      132.69     13.85 o
   5   3  13       10.41       16.56     11.98 o
   7   3  13      299.01      298.31     16.76 o
   9   3  13       29.08       50.20     15.25 o
  11   3  13        9.58        4.86     15.35 o
  13   3  13      128.27      100.63     19.70 o
 -12   4  13       30.76       33.02     16.58 o
 -10   4  13       49.87       55.46     29.00 o
  -8   4  13      308.74      316.84     22.24 o
  -6   4  13     1251.54     1298.60     48.84 o
  -4   4  13      902.43      928.08     32.23 o
  -2   4  13      118.11      108.33     15.27 o
   0   4  13      102.05      146.58     23.14 o
   2   4  13      721.29      725.32     24.34 o
   4   4  13       53.83       78.41     11.69 o
   6   4  13       77.16       82.58     15.53 o
   8   4  13       17.53       12.09     14.92 o
  10   4  13      558.47      557.24     28.85 o
  12   4  13        5.09       49.52     20.58 o
 -11   5  13       74.06       74.70     18.15 o
  -9   5  13      276.18      295.16     23.05 o
  -7   5  13     1104.60     1126.89     88.43 o
  -5   5  13     1011.82      914.03     54.55 o
  -3   5  13      167.22      185.00     27.27 o
  -1   5  13      103.34      100.23     13.37 o
   1   5  13     1085.51     1120.70     27.10 o
   3   5  13     1790.46     1915.08     37.32 o
   5   5  13      666.81      805.05     25.38 o
   7   5  13      999.07     1160.59     39.97 o
   9   5  13      103.92      139.90     16.23 o
  11   5  13      601.97      587.30     35.92 o
 -10   6  13       42.91       63.79     33.06 o
  -8   6  13      499.58      493.25     35.29 o
  -6   6  13      243.91      283.55     30.58 o
  -4   6  13      134.61      153.71     52.06 o
  -2   6  13        4.64        0.55     13.45 o
   0   6  13       55.59       85.23     15.51 o
   2   6  13      335.91      355.16     17.81 o
   4   6  13        9.84       13.04     10.19 o
   6   6  13      779.34      870.38     27.43 o
   8   6  13      587.74      652.32     26.28 o
  10   6  13      155.48      191.23     20.55 o
  -9   7  13       14.98       21.62     35.54 o
  -7   7  13      189.76      170.24     15.98 o
  -5   7  13     1939.31     1758.46     66.11 o
  -3   7  13     1009.69     1116.82     50.41 o
  -1   7  13     1280.23     1200.69     45.18 o
   1   7  13      214.02      227.18     13.51 o
   3   7  13      509.56      457.81     21.58 o
   5   7  13       35.50       39.27     14.91 o
   7   7  13       94.10      113.03     24.89 o
   9   7  13      122.95      186.64     18.66 o
  -8   8  13     1315.55     1285.01     39.91 o
  -6   8  13      377.82      385.07     27.21 o
  -4   8  13      925.00      971.15     39.70 o
  -2   8  13     1212.27     1222.67     68.60 o
   0   8  13       20.80       23.56     33.06 o
   2   8  13     1109.95     1037.23     41.32 o
   4   8  13     1357.32     1307.17     36.98 o
   6   8  13      271.96      283.36     21.67 o
   8   8  13      347.03      351.31     23.69 o
  -5   9  13     1517.10     1567.32     99.99 o
  -3   9  13       46.59       61.15     19.83 o
  -1   9  13     2006.54     1958.40     94.21 o
   1   9  13     1169.98     1143.78     66.11 o
   3   9  13      857.33      843.10     29.61 o
   5   9  13       53.67       17.77     14.49 o
  -2  10  13       47.37       31.41     26.45 o
   0  10  13        0.98        4.96     24.79 o
 -14   0  14      141.02      102.03     16.74 o
 -12   0  14     3442.78     3237.96    145.45 o
 -10   0  14     2882.75     2915.65    132.23 o
  -8   0  14      940.78      880.97     67.77 o
  -6   0  14      929.98      955.28     34.64 o
  -4   0  14      716.13      699.16     36.36 o
  -2   0  14      342.14      368.59     29.75 o
   0   0  14       60.79       80.38     13.10 o
   2   0  14     3888.21     3733.82    130.58 o
   4   0  14     4495.18     4321.99    215.70 o
   6   0  14     1629.87     1838.79     64.47 o
   8   0  14     1424.11     1547.88     48.20 o
  10   0  14       82.50      119.61     26.12 o
  12   0  14      720.20      813.73     51.76 o
 -13   1  14      313.84      276.00     25.70 o
 -11   1  14       19.84        3.75     12.36 o
  -9   1  14       36.49       48.53     16.51 o
  -7   1  14     1215.26     1158.10     35.42 o
  -5   1  14       79.02       92.53     11.00 o
  -3   1  14      360.84      401.10     21.60 o
  -1   1  14     1211.71     1174.00     33.23 o
   1   1  14      890.18      887.05     34.47 o
   3   1  14       66.97       42.97     15.31 o
   5   1  14     3919.86     3882.88     65.37 o
   7   1  14      314.72      342.91     19.82 o
   9   1  14      770.11      726.70     28.03 o
  11   1  14      549.72      512.61     28.95 o
  13   1  14      608.83      734.52     48.90 o
 -12   2  14       12.61      -21.19     22.53 o
 -10   2  14       20.81       31.02     14.21 o
  -8   2  14      240.39      261.11     19.95 o
  -6   2  14       35.65       47.72     15.73 o
  -4   2  14       34.23       48.79     11.57 o
  -2   2  14     1085.42     1098.38     59.03 o
   0   2  14       77.04       72.38     16.53 o
   2   2  14      360.17      392.31     30.53 o
   4   2  14       22.00       14.86     11.73 o
   6   2  14      337.87      266.97     17.41 o
   8   2  14      237.84      233.78     17.88 o
  10   2  14       80.26       97.39     22.57 o
  12   2  14       19.07       25.73     16.86 o
 -13   3  14      161.02      197.85     22.48 o
 -11   3  14       92.68       84.33     16.83 o
  -9   3  14      160.00      177.00     24.51 o
  -7   3  14      395.65      444.63     29.65 o
  -5   3  14      837.50      851.23     47.93 o
  -3   3  14     3902.91     3859.61     89.63 o
  -1   3  14     1540.00     1553.66     47.06 o
   1   3  14     2750.20     2828.05     47.84 o
   3   3  14     2843.22     2840.26     57.46 o
   5   3  14      802.08      794.49     26.00 o
   7   3  14      306.49      301.83     17.15 o
   9   3  14      118.38      149.28     19.93 o
  11   3  14      227.55      246.50     27.49 o
  13   3  14       45.92       -3.63     17.23 o
 -12   4  14       13.86       20.65     16.23 o
 -10   4  14      179.52      197.75     20.62 o
  -8   4  14      149.41      157.32     36.36 o
  -6   4  14     1197.89     1232.78     48.05 o
  -4   4  14     1651.47     1645.45     44.47 o
  -2   4  14       61.76       40.73     21.49 o
   0   4  14      745.42      740.75     33.66 o
   2   4  14      413.29      447.55     19.24 o
   4   4  14       91.03       98.63     13.50 o
   6   4  14     1274.25     1260.49     31.66 o
   8   4  14       20.50       39.28     15.80 o
  10   4  14      462.67      493.40     28.69 o
  12   4  14      259.11      201.81     26.47 o
 -11   5  14        8.48        1.55     47.11 o
  -9   5  14        1.31       -7.36     17.86 o
  -7   5  14      260.37      219.56     28.10 o
  -5   5  14      614.29      601.67     31.41 o
  -3   5  14      694.42      647.05     28.97 o
  -1   5  14      724.78      688.65     26.14 o
   1   5  14       64.50       57.90     10.50 o
   3   5  14     1714.04     1640.30     37.95 o
   5   5  14      110.29       92.05     12.47 o
   7   5  14       16.95        9.06     12.50 o
   9   5  14       30.16       -2.72     13.25 o
  11   5  14       13.98       -7.29     18.94 o
 -10   6  14       25.56       25.75     21.39 o
  -8   6  14       73.02       27.91     20.65 o
  -6   6  14       70.93       87.35     12.08 o
  -4   6  14     2058.07     2014.71     56.38 o
  -2   6  14      686.35      632.75     43.80 o
   0   6  14      458.44      455.40     25.51 o
   2   6  14      285.30      318.81     16.98 o
   4   6  14     1875.07     1810.16     35.48 o
   6   6  14      871.11      914.02     28.86 o
   8   6  14     1063.24     1032.44     31.37 o
  10   6  14      207.18      298.06     24.07 o
  -9   7  14       37.27       55.15     28.92 o
  -7   7  14      154.42      222.11     16.44 o
  -5   7  14       16.26       11.63     15.70 o
  -3   7  14     1408.01     1536.22     51.22 o
  -1   7  14      289.30      303.32     30.58 o
   1   7  14      331.95      357.68     29.78 o
   3   7  14      315.98      359.23     23.63 o
   5   7  14     1125.12     1074.61     33.54 o
   7   7  14      499.37      511.95     31.13 o
   9   7  14      194.31      211.45     19.41 o
  -6   8  14       23.45        0.17     16.21 o
  -4   8  14      119.22      195.93     22.93 o
  -2   8  14      556.45      571.85     35.34 o
   0   8  14      385.00      408.12     31.74 o
   2   8  14      327.79      355.72     29.75 o
   4   8  14        1.29        8.51     18.84 o
   6   8  14        2.53       15.94     15.74 o
  -3   9  14       99.44       96.53     21.84 o
  -1   9  14       21.29       57.44     20.94 o
   1   9  14        1.47       14.87     26.45 o
   3   9  14       87.94       79.08     16.52 o
 -13   1  15       98.88       89.79     17.31 o
 -11   1  15      798.56      724.90     72.69 o
  -9   1  15      886.85      823.24     31.91 o
  -7   1  15      398.48      410.41     22.67 o
  -5   1  15      930.72      904.45     29.64 o
  -3   1  15      416.58      369.50     22.11 o
  -1   1  15      450.52      484.93     23.53 o
   1   1  15        9.34        2.64     14.57 o
   3   1  15     3383.06     3518.02     77.00 o
   5   1  15     1279.28     1280.07     32.48 o
   7   1  15      525.35      584.61     24.83 o
   9   1  15       68.52       84.08     17.69 o
  11   1  15       81.93      139.21     24.41 o
 -12   2  15        2.56       -2.10     16.64 o
 -10   2  15      177.36      222.36     19.95 o
  -8   2  15      531.04      544.29     27.63 o
  -6   2  15     1145.38     1084.28     52.89 o
  -4   2  15      485.34      479.59     22.60 o
  -2   2  15     5805.74     5517.92     97.99 o
   0   2  15     2658.00     2407.57     84.29 o
   2   2  15      907.26      919.73     37.18 o
   4   2  15     1502.53     1516.82     35.04 o
   6   2  15     5410.50     5262.10     95.04 o
   8   2  15     2404.99     2430.02     49.90 o
  10   2  15      485.84      477.02     34.01 o
  12   2  15       20.88        3.91     20.89 o
 -11   3  15        1.45       -9.53     14.95 o
  -9   3  15       34.47       51.02     15.82 o
  -7   3  15       34.02       17.47     25.62 o
  -5   3  15     1067.55     1054.52     47.11 o
  -3   3  15      586.92      535.89     25.81 o
  -1   3  15     1769.56     1713.93     51.27 o
   1   3  15      280.25      280.77     12.80 o
   3   3  15      108.07      128.06     13.96 o
   5   3  15      632.41      531.22     37.69 o
   7   3  15     2172.93     2066.25     45.06 o
   9   3  15      610.50      571.51     29.83 o
  11   3  15       36.13       83.67     23.58 o
 -10   4  15      202.39      240.92     22.60 o
  -8   4  15      823.72      828.00     42.20 o
  -6   4  15      428.86      350.40     36.36 o
  -4   4  15     1031.24     1050.08     46.28 o
  -2   4  15      300.88      298.64     22.24 o
   0   4  15     1151.86     1153.62     43.05 o
   2   4  15      320.33      349.95     17.48 o
   4   4  15      494.16      464.85     25.50 o
   6   4  15      485.66      481.65     22.40 o
   8   4  15       15.77        5.48     16.08 o
  10   4  15      438.25      424.42     33.29 o
 -11   5  15      451.24      443.66     60.33 o
  -9   5  15      844.46      781.13    103.30 o
  -7   5  15      321.05      374.91     36.36 o
  -5   5  15      822.20      862.18     31.19 o
  -3   5  15     3723.23     3713.98     91.29 o
  -1   5  15     2963.87     3002.11     63.78 o
   1   5  15     2130.34     2208.99     55.08 o
   3   5  15     1047.94     1154.39     41.75 o
   5   5  15     1385.15     1381.83     34.17 o
   7   5  15     1613.61     1547.58     56.15 o
   9   5  15      225.30      247.10     19.85 o
  -8   6  15      889.06      820.67     46.05 o
  -6   6  15      209.96      228.80     18.50 o
  -4   6  15     1941.89     1993.62     57.98 o
  -2   6  15      713.42      800.89     49.59 o
   0   6  15      218.25      205.70     23.43 o
   2   6  15      943.26      977.69     26.86 o
   4   6  15      744.19      714.57     25.57 o
   6   6  15      358.23      392.31     21.47 o
   8   6  15      130.08      118.19     16.58 o
  -7   7  15      717.87      642.85     29.54 o
  -5   7  15       74.06       66.01     17.73 o
  -3   7  15        3.86       -5.43     15.87 o
  -1   7  15       79.56       94.23     21.49 o
   1   7  15        1.52      -17.30     17.42 o
   3   7  15      354.80      312.33     23.75 o
   5   7  15        0.68       10.20     17.21 o
   7   7  15       25.15       18.69     15.19 o
  -6   8  15      644.73      675.00     35.70 o
  -4   8  15      321.16      310.26     27.40 o
  -2   8  15      809.78      787.85     40.11 o
   0   8  15      332.10      334.13     30.56 o
   2   8  15      819.15      679.33     54.55 o
   4   8  15      910.54      940.70     37.45 o
  -1   9  15     1092.66     1044.61     62.80 o
   1   9  15      675.25      606.60     54.55 o
 -12   0  16     1495.18     1377.44     95.87 o
 -10   0  16      113.81      131.62     43.80 o
  -8   0  16      244.89      266.15     20.69 o
  -6   0  16      677.73      633.05     36.36 o
  -4   0  16      510.20      538.84     36.36 o
  -2   0  16      543.13      525.61     38.01 o
   0   0  16     1585.22     1502.46     67.77 o
   2   0  16       17.57       26.45     23.14 o
   4   0  16     9401.67     9591.84    220.03 o
   6   0  16      192.13      181.17     21.67 o
   8   0  16      639.23      688.18     47.11 o
  10   0  16      380.18      444.63     62.80 o
  12   0  16      678.90      608.26     72.73 o
 -11   1  16       67.69       31.97     14.72 o
  -9   1  16        2.77        5.65     16.98 o
  -7   1  16      212.99      173.13     13.45 o
  -5   1  16      366.45      349.93     20.94 o
  -3   1  16      554.43      535.56     26.80 o
  -1   1  16      546.48      576.81     28.06 o
   1   1  16      795.27      825.70     74.38 o
   3   1  16        7.75       26.50     13.41 o
   5   1  16       19.60       26.05     12.74 o
   7   1  16      159.50      135.90     19.21 o
   9   1  16      371.89      407.50     31.54 o
  11   1  16        4.60       -6.51     32.23 o
 -12   2  16        2.34        9.85     14.95 o
 -10   2  16       46.50       24.13     15.43 o
  -8   2  16       80.70       86.13     18.70 o
  -6   2  16      194.79      170.09     15.70 o
  -4   2  16      218.64      181.17     23.14 o
  -2   2  16      250.94      203.53     13.00 o
   0   2  16       13.94        1.65     14.02 o
   2   2  16     1642.20     1753.75     39.37 o
   4   2  16      979.64     1053.35     29.76 o
   6   2  16     2594.65     2647.72     52.11 o
   8   2  16      556.40      620.76     36.84 o
  10   2  16       22.19       -0.04     27.45 o
 -11   3  16        3.14        5.30     15.79 o
  -9   3  16       32.81       50.91     33.88 o
  -7   3  16      486.28      494.20     39.67 o
  -5   3  16      310.60      296.46     18.96 o
  -3   3  16      426.23      396.41     23.43 o
  -1   3  16     1225.01     1134.73     74.38 o
   1   3  16     3412.00     3319.76     57.96 o
   3   3  16      778.60      797.96     36.33 o
   5   3  16      519.47      564.57     27.76 o
   7   3  16     1650.66     1801.99     42.41 o
   9   3  16     1026.33     1001.25     45.27 o
  11   3  16      303.90      315.86     31.52 o
 -10   4  16      417.27      426.66     52.06 o
  -8   4  16     1178.47     1137.15    107.44 o
  -6   4  16      127.05      180.17     29.75 o
  -4   4  16      402.72      404.44     24.14 o
  -2   4  16      645.38      648.86     31.74 o
   0   4  16      946.42      869.80     37.18 o
   2   4  16      477.18      523.93     24.10 o
   4   4  16      101.07       49.72     12.23 o
   6   4  16      784.67      810.29     34.91 o
   8   4  16      141.08      113.68     24.84 o
  10   4  16      296.60      335.13     31.54 o
  -9   5  16        4.76       22.86     27.27 o
  -7   5  16       88.41       67.77     26.45 o
  -5   5  16       31.66       22.12     24.79 o
  -3   5  16      151.14      168.31     19.83 o
  -1   5  16       69.90       81.47     14.50 o
   1   5  16       31.21       27.07     22.74 o
   3   5  16     1202.75     1152.68     31.44 o
   5   5  16       55.27       46.33     13.53 o
   7   5  16      298.02      223.28     20.86 o
   9   5  16        0.10       10.12     14.37 o
  -8   6  16      797.91      732.22     54.55 o
  -6   6  16        3.66       -3.56     13.15 o
  -4   6  16      480.35      480.66     29.33 o
  -2   6  16      309.69      310.99     52.89 o
   0   6  16     1626.15     1556.19     74.38 o
   2   6  16      724.51      759.31     34.23 o
   4   6  16     1084.40     1049.62     30.05 o
   6   6  16       68.77      145.79     17.94 o
   8   6  16      579.66      581.93     26.86 o
  -5   7  16      544.82      589.68     39.67 o
  -3   7  16      313.69      362.56     28.19 o
  -1   7  16      587.99      674.78     66.94 o
   1   7  16     1172.06     1186.12     48.92 o
   3   7  16      965.31      977.19     33.03 o
   5   7  16     1157.91     1181.78     41.05 o
  -2   8  16        2.23       -4.85     18.27 o
   0   8  16      124.95      163.29     25.40 o
   2   8  16      211.86      256.19     41.32 o
 -11   1  17      163.66      181.44     27.18 o
  -9   1  17       37.30       26.76     11.83 o
  -7   1  17      155.28      185.93     27.27 o
  -5   1  17      214.69      226.28     31.41 o
  -3   1  17      134.87      148.96     18.09 o
  -1   1  17     1590.79     1645.25     37.19 o
   1   1  17      567.72      562.18     37.06 o
   3   1  17      782.83      812.66     36.74 o
   5   1  17     1016.34     1065.22     31.89 o
   7   1  17       99.65      137.66     16.88 o
   9   1  17      568.72      598.13     58.00 o
 -10   2  17      312.03      270.42     41.06 o
  -8   2  17        4.52      -19.83     19.83 o
  -6   2  17      992.95     1004.04     71.07 o
  -4   2  17       99.36      107.44     15.49 o
  -2   2  17      123.87      120.44     10.54 o
   0   2  17      325.59      329.89     25.63 o
   2   2  17     2315.48     2306.23     47.58 o
   4   2  17       10.21      -11.44     11.44 o
   6   2  17       23.29        8.09     13.47 o
   8   2  17      314.22      294.87     28.92 o
  10   2  17      570.61      538.46     49.09 o
  -9   3  17      353.29      279.19     29.02 o
  -7   3  17      194.25      208.26     31.41 o
  -5   3  17      453.58      387.49     38.84 o
  -3   3  17      346.10      308.95     22.59 o
  -1   3  17      130.02      166.05     20.23 o
   1   3  17      177.10      157.34     18.84 o
   3   3  17       65.69       56.95     11.78 o
   5   3  17       85.16       86.10     14.19 o
   7   3  17        4.56       -1.44     14.04 o
   9   3  17        6.69      -23.02     23.02 o
  -8   4  17      587.46      413.22     41.32 o
  -6   4  17      512.83      501.46     24.75 o
  -4   4  17     1748.13     1698.89     51.22 o
  -2   4  17      931.21     1000.40     40.00 o
   0   4  17      104.42      115.47     20.23 o
   2   4  17      315.22      296.11     16.81 o
   4   4  17        8.97       14.63     11.93 o
   6   4  17      565.98      559.95     24.88 o
   8   4  17       22.28       27.58     16.19 o
  -7   5  17      484.51      520.36     24.24 o
  -5   5  17      753.78      735.63     32.41 o
  -3   5  17      858.20      879.32     38.09 o
  -1   5  17      408.93      403.13     23.82 o
   1   5  17     1876.63     1868.53     52.05 o
   3   5  17     1398.69     1457.64     36.09 o
   5   5  17      450.91      448.42     22.41 o
   7   5  17      318.93      386.20     29.65 o
  -6   6  17       38.72       40.26     20.66 o
  -4   6  17      550.87      561.04     31.73 o
  -2   6  17      220.05      227.07     31.41 o
   0   6  17      529.04      570.20     35.29 o
   2   6  17      429.96      511.91     36.00 o
   4   6  17      289.34      278.17     19.95 o
   6   6  17      355.60      373.10     35.91 o
  -3   7  17        6.42       17.71     17.73 o
  -1   7  17        3.32       -7.21     19.05 o
   1   7  17       20.79      -25.62     25.62 o
   3   7  17      150.63      173.45     14.54 o
 -10   0  18       68.53       80.06     19.06 o
  -8   0  18      401.72      396.69     33.06 o
  -6   0  18      205.69      204.95     26.45 o
  -4   0  18      169.54      208.26     28.10 o
  -2   0  18       75.03       39.67     23.14 o
   0   0  18     3896.95     4078.37     91.68 o
   2   0  18      102.51       47.93     26.45 o
   4   0  18     2111.81     2115.57    168.59 o
   6   0  18       71.44       69.74     19.99 o
   8   0  18       92.23      117.10     52.89 o
  -9   1  18       71.25       76.60     13.45 o
  -7   1  18       77.60       81.51     15.06 o
  -5   1  18     1452.88     1354.72     52.89 o
  -3   1  18     1331.26     1347.52     85.94 o
  -1   1  18      234.57      203.23     21.60 o
   1   1  18        7.27        4.18     10.13 o
   3   1  18     2317.02     2352.31     54.66 o
   5   1  18      266.48      244.00     19.31 o
   7   1  18      119.27      105.63     17.07 o
   9   1  18       18.86       16.27     26.28 o
  -8   2  18        0.48       12.04     14.87 o
  -6   2  18        0.44       -6.91     12.69 o
  -4   2  18        4.71       -4.13     13.88 o
  -2   2  18        2.04       19.20     15.06 o
   0   2  18       60.75       49.98     35.54 o
   2   2  18      498.37      480.13     21.10 o
   4   2  18       60.14       50.36     13.88 o
   6   2  18        2.48       10.56     13.57 o
   8   2  18       16.99       13.06     20.89 o
  -9   3  18      375.99      418.18     41.32 o
  -7   3  18      444.82      454.65     24.14 o
  -5   3  18     1306.84     1305.94     42.82 o
  -3   3  18     2142.97     2060.40     61.98 o
  -1   3  18      915.11      877.35     38.36 o
   1   3  18     1122.72     1148.28     55.21 o
   3   3  18      845.49      794.71     24.59 o
   5   3  18     1549.67     1482.82     46.75 o
   7   3  18      859.97      861.67     40.32 o
  -8   4  18      758.45      672.72     51.24 o
  -6   4  18      667.33      666.59     47.93 o
  -4   4  18     1601.78     1596.94     51.53 o
  -2   4  18      908.06      909.47     46.28 o
   0   4  18       32.78       21.73     14.24 o
   2   4  18     1093.52     1120.04     41.56 o
   4   4  18     2085.77     2031.07     58.38 o
   6   4  18     1628.82     1613.81     51.18 o
  -5   5  18       34.54       16.48     16.21 o
  -3   5  18       16.84        8.60     16.67 o
  -1   5  18       90.22       84.79     14.89 o
   1   5  18      635.13      616.82     32.66 o
   3   5  18        0.08        0.54     10.04 o
   5   5  18      420.33      354.09     25.74 o
  -4   6  18      264.04      255.99     19.57 o
  -2   6  18      143.51      156.19     23.29 o
   0   6  18     1083.04     1091.31     47.54 o
   2   6  18      260.92      288.34     30.56 o
   4   6  18      496.40      506.27     32.61 o
  -7   1  19      201.95      205.62     19.26 o
  -5   1  19       28.04       40.56     15.06 o
  -3   1  19        4.09        3.31     20.66 o
  -1   1  19      241.67      258.80     24.55 o
   1   1  19     1549.59     1516.31     36.45 o
   3   1  19       50.81       59.23     17.02 o
   5   1  19      135.26      151.55     17.88 o
   7   1  19       43.53       35.89     25.29 o
  -8   2  19       58.90       51.81     18.18 o
  -6   2  19      314.98      359.03     24.21 o
  -4   2  19      430.48      421.39     27.45 o
  -2   2  19     1979.98     1908.03     58.40 o
   0   2  19      295.06      287.39     26.80 o
   2   2  19      218.63      227.99     15.95 o
   4   2  19      401.42      442.10     23.59 o
   6   2  19      789.76      863.35     31.91 o
  -7   3  19      195.84      202.76     18.96 o
  -5   3  19       61.83       91.30     18.18 o
  -3   3  19      613.12      613.48     33.17 o
  -1   3  19       68.69       65.14     19.76 o
   1   3  19      328.17      291.54     25.24 o
   3   3  19        1.59        2.01     10.23 o
   5   3  19       25.17       34.45     13.69 o
  -6   4  19        1.51        6.67     14.98 o
  -4   4  19      118.33       87.31     18.62 o
  -2   4  19      450.93      398.22     29.64 o
   0   4  19        4.45        2.67     12.68 o
   2   4  19      198.02      197.14     34.57 o
   4   4  19      783.50      782.59     26.88 o
  -3   5  19     1183.61     1115.62     45.40 o
  -1   5  19      941.70      938.56     42.23 o
   1   5  19     1119.49     1188.53     43.06 o
   3   5  19      566.34      580.76     30.98 o
  -6   0  20       19.17       59.51     23.14 o
  -4   0  20      391.92      343.80     36.36 o
  -2   0  20       11.55        8.27     21.49 o
   0   0  20     1917.46     1983.44     89.25 o
   2   0  20     1780.09     1735.67     65.92 o
   4   0  20      369.44      414.62     39.28 o
   6   0  20      181.97      245.77     27.27 o
  -5   1  20       39.53       33.73     26.45 o
  -3   1  20       20.73       50.41     16.37 o
  -1   1  20     1401.43     1326.66     49.04 o
   1   1  20       33.68       23.97     20.66 o
   3   1  20      634.94      602.92     30.32 o
   5   1  20      196.79      213.27     17.91 o
  -4   2  20      226.96      229.09     22.59 o
  -2   2  20       12.98        0.62     16.92 o
   0   2  20      188.17      192.90     24.55 o
   2   2  20      357.50      339.61     16.77 o
   4   2  20       64.97       46.16     12.75 o
  -3   3  20      445.53      444.35     30.12 o
  -1   3  20      414.65      400.15     51.24 o
   1   3  20      259.22      257.17     20.45 o
   3   3  20       31.71       11.25     13.68 o
  -2   4  20       65.23      159.00     28.92 o
   0   4  20       43.11       53.76     15.06 o
   2   4  20       43.44       23.91     18.84 o
  -3   1  21     1218.66     1132.56     44.98 o
  -1   1  21       79.52      102.29     21.60 o
   1   1  21      943.00      869.10     42.65 o
   0   2  21      729.44      669.80     38.36 o
 
